# Supplementary material for: Sperm Toolbox—A selection of small molecules to study human spermatozoa
Source: PLoS One. 2024 Feb 20;19(2):e0297666. doi: 10.1371/journal.pone.0297666 (PMC10878532; doi:10.1371/journal.pone.0297666)
Supplement: S1 Table — Supporting data underlying the findings in this article. (CSV) [file pone.0297666.s003.csv]

assay	incubation_time	cpdname	screening_concentration_M	pval	pct_ch	smiles	published_phenotypes	publish_own_other	target_coarse	published_target	published_vivo_vitro	published_in_vivo_model	published_in_vitro_model	published_cell_model	sperm_function	mode	pubmed_ids	binding_db	drugbank	pubchem_id	chembl_id
Acrosome	3h	183	9.99e-6	1.4217700398361135	0.955	O=C(N1C(CC2=CC=CC=C2)CCCC1)N3CCCCC3	reduces acrosome reaction	published	enzyme	ABHD2	in vitro	NA	mouse	sperm	acrosome_p4	blocking	[31525885]	NA	NA	NA	NA
Acrosome	3h	183	2.991e-5	1.868587902370908	1.3764285714285718	O=C(N1C(CC2=CC=CC=C2)CCCC1)N3CCCCC3	reduces acrosome reaction	published	enzyme	ABHD2	in vitro	NA	mouse	sperm	acrosome_p4	blocking	[31525885]	NA	NA	NA	NA
Acrosome	3h	2-Guanidinobenzimidazole	9.99e-6	0.6253802767608594	0.2235714285714278	N=C(N)NC1=NC(C=CC=C2)=C2N1	reduces sperm motility	published	channel blocker	Hv1	in vitro	NA	bovine	sperm	motility/capacitation	downregulating/increasing	[31254725; 26365828]	NA	NA	36149	NA
Acrosome	3h	2-Guanidinobenzimidazole	2.991e-5	0.3585349174983132	0.0757142857142856	N=C(N)NC1=NC(C=CC=C2)=C2N1	reduces sperm motility	published	channel blocker	Hv1	in vitro	NA	bovine	sperm	motility/capacitation	downregulating/increasing	[31254725; 26365828]	NA	NA	36149	NA
Acrosome	3h	666-15	9.99e-6	5.508526673233317	41.31071428571428	NCCCOC1=CC2=CC=CC=C2C=C1C(NCCOC3=C(C(NC4=CC=C(Cl)C=C4O)=O)C=C5C=CC=CC5=C3)=O	reduces sperm motility;induces acrosome reaction	own	protein inhibitor	CREB	in vitro	NA	human	sperm	acrosome	increasing	NA	NA	NA	71566397	CHEMBL3582491
Acrosome	3h	666-15	2.991e-5	3.86507702417293	54.96357142857142	NCCCOC1=CC2=CC=CC=C2C=C1C(NCCOC3=C(C(NC4=CC=C(Cl)C=C4O)=O)C=C5C=CC=CC5=C3)=O	reduces sperm motility;induces acrosome reaction	own	protein inhibitor	CREB	in vitro	NA	human	sperm	acrosome	increasing	NA	NA	NA	71566397	CHEMBL3582491
Acrosome	3h	68853496	9.99e-6	1.0256519814579776	0.4057142857142857	O=C(C1=C(C2=CC(NS(C3=CC=C(C=C3)C(C)(C)C)(=O)=O)=CN=C2N1)C4=CC=CC=C4)N[C@]5([H])[C@@](O)([H])CCC5	NA	patent	NA	NA	NA	NA	NA	NA	capacitation	downregulating	NA	NA	NA	25215041	NA
Acrosome	3h	68853496	2.991e-5	1.5787812234857896	0.7228571428571424	O=C(C1=C(C2=CC(NS(C3=CC=C(C=C3)C(C)(C)C)(=O)=O)=CN=C2N1)C4=CC=CC=C4)N[C@]5([H])[C@@](O)([H])CCC5	NA	patent	NA	NA	NA	NA	NA	NA	capacitation	downregulating	NA	NA	NA	25215041	NA
Acrosome	3h	A23187	9.99e-6	4.368733297186363	45.27214285714286	O=C(C1=CC=CN1)[C@@H](C)[C@@]([C@H](C)C[C@H]2C)([H])O[C@]2(CC[C@H]3C)O[C@@H]3CC4=NC(C(C(O)=O)=C5NC)=C(C=C5)O4	NA	own_published	antimicrobial	ionophore	NA	NA	human	sperm	motility/acrosome	decreasing/increasing	NA	NA	NA	11957499	CHEMBL1256686
Acrosome	3h	A23187	2.991e-5	4.114088882471571	46.48857142857143	O=C(C1=CC=CN1)[C@@H](C)[C@@]([C@H](C)C[C@H]2C)([H])O[C@]2(CC[C@H]3C)O[C@@H]3CC4=NC(C(C(O)=O)=C5NC)=C(C=C5)O4	NA	own_published	antimicrobial	ionophore	NA	NA	human	sperm	motility/acrosome	decreasing/increasing	NA	NA	NA	11957499	CHEMBL1256686
Acrosome	3h	ASI-8	9.99e-6	0.7355227459971266	0.4321428571428551	O=C(C1=CC=CC(OCC2=NC3=CC=CC=C3N2)=C1)C4=NON=C4N	blocks sAC	published	enzyme	sAC	in vitro	NA	recombinant protein	NA	capacitation	downregulating	[26961873; 24616449; 32307523]	NA	NA	73386680	NA
Acrosome	3h	ASI-8	2.991e-5	0.7253252895318885	0.5678571428571413	O=C(C1=CC=CC(OCC2=NC3=CC=CC=C3N2)=C1)C4=NON=C4N	blocks sAC	published	enzyme	sAC	in vitro	NA	recombinant protein	NA	capacitation	downregulating	[26961873; 24616449; 32307523]	NA	NA	73386680	NA
Acrosome	3h	AZD 7762 hydrochloride	9.99e-6	0.5087936459749677	0.0699999999999985	NC(NC1=C(C(N[C@H]2CCCNC2)=O)SC(C3=CC(F)=CC=C3)=C1)=O	NA	own	kinase	Chk1/Chk2	NA	NA	human	sperm	motility	downregulating	NA	NA	NA	11152667	CHEMBL2041933
Acrosome	3h	AZD 7762 hydrochloride	2.991e-5	1.635668249467514	1.0264285714285712	NC(NC1=C(C(N[C@H]2CCCNC2)=O)SC(C3=CC(F)=CC=C3)=C1)=O	NA	own	kinase	Chk1/Chk2	NA	NA	human	sperm	motility	downregulating	NA	NA	NA	11152667	CHEMBL2041933
Acrosome	3h	Alexidine dihydrochloride	9.99e-6	5.988031409904136	65.35428571428572	CCCCC(CC)C/N=C(N)/N/C(N)=N/CCCCCC/N=C(N)/N/C(N)=N/CC(CC)CCCC	inhibition of PTPMT1;paper not sperm related	published	enzyme	PTPMT1	in vitro	NA	recombinant protein	NA	motility/viability	downregulating	[20167843]	NA	NA	2090	CHEMBL1195210
Acrosome	3h	Alexidine dihydrochloride	2.991e-5	9.73168239799296	86.45071428571428	CCCCC(CC)C/N=C(N)/N/C(N)=N/CCCCCC/N=C(N)/N/C(N)=N/CC(CC)CCCC	inhibition of PTPMT1;paper not sperm related	published	enzyme	PTPMT1	in vitro	NA	recombinant protein	NA	motility/viability	downregulating	[20167843]	NA	NA	2090	CHEMBL1195210
Acrosome	3h	Alfuzosin	9.99e-6	0.2721186132577259	-0.201428571428571	O=C(C1OCCC1)NCCCN(C2=NC3=C(C=C(OC)C(OC)=C3)C(N)=N2)C	interferes with ejaculation	published	receptor antagonist	alpha1-adrenergic	in vivo	human	NA	sperm	spermatogenesis	inhibiting	NA	http://www.bindingdb.org/bind/chemsearch/marvin/MolStructure.jsp?monomerid=50033110	https://go.drugbank.com/drugs/DB00346	2092	CHEMBL709
Acrosome	3h	Alfuzosin	2.991e-5	0.0380144291956613	-0.5521428571428579	O=C(C1OCCC1)NCCCN(C2=NC3=C(C=C(OC)C(OC)=C3)C(N)=N2)C	interferes with ejaculation	published	receptor antagonist	alpha1-adrenergic	in vivo	human	NA	sperm	spermatogenesis	inhibiting	NA	http://www.bindingdb.org/bind/chemsearch/marvin/MolStructure.jsp?monomerid=50033110	https://go.drugbank.com/drugs/DB00346	2092	CHEMBL709
Acrosome	3h	Anandamide	9.99e-6	0.5909144323109807	0.4071428571428566	O=C(CCC/C=C\C/C=C\C/C=C\C/C=C\CCCCC)NCCO	reduces sperm motility	published	channel blocker	Hv1	NA	NA	NA	NA	motility/capacitation	downregulating/increasing	[31254725]	http://www.bindingdb.org/bind/chemsearch/marvin/MolStructure.jsp?monomerid=22988	NA	5281969	CHEMBL15848
Acrosome	3h	Anandamide	2.991e-5	1.2152729056220508	0.7099999999999991	O=C(CCC/C=C\C/C=C\C/C=C\C/C=C\CCCCC)NCCO	reduces sperm motility	published	channel blocker	Hv1	NA	NA	NA	NA	motility/capacitation	downregulating/increasing	[31254725]	http://www.bindingdb.org/bind/chemsearch/marvin/MolStructure.jsp?monomerid=22988	NA	5281969	CHEMBL15848
Acrosome	3h	B07 hydrochloride	9.99e-6	0.1858818399354495	-0.3300000000000009	FC1=CC=C(C=C1)CN(CC2)CCN2CCCN(C3=CC(Cl)=C(C)C=C3)C(C4CCN(C(C)=O)CC4)=O	reduction of sperm motility	published	receptor antagonist	CCR5	both	rabbit	human	sperm	motility	downregulating	[29496533]	NA	NA	51038251	CHEMBL2017374|CHEMBL2021684
Acrosome	3h	B07 hydrochloride	2.991e-5	0.0055664010357263	-0.6550000000000011	FC1=CC=C(C=C1)CN(CC2)CCN2CCCN(C3=CC(Cl)=C(C)C=C3)C(C4CCN(C(C)=O)CC4)=O	reduction of sperm motility	published	receptor antagonist	CCR5	both	rabbit	human	sperm	motility	downregulating	[29496533]	NA	NA	51038251	CHEMBL2017374|CHEMBL2021684
Acrosome	3h	BMS-189453	9.99e-6	1.512544564892264	1.182142857142857	CC1(C)C(C=CC(/C=C/C2=CC=C(C=C2)C(O)=O)=C3)=C3C(C4=CC=CC=C4)=CC1	interferes with spermatogenesis	published	receptor antagonist	retinoic acid	in vivo	rat	NA	sperm	spermatogenesis	inhibiting	NA	http://www.bindingdb.org/bind/chemsearch/marvin/MolStructure.jsp?monomerid=50178961	NA	9875424	CHEMBL2385268
Acrosome	3h	BMS-189453	2.991e-5	1.691394087566211	1.37642857142857	CC1(C)C(C=CC(/C=C/C2=CC=C(C=C2)C(O)=O)=C3)=C3C(C4=CC=CC=C4)=CC1	interferes with spermatogenesis	published	receptor antagonist	retinoic acid	in vivo	rat	NA	sperm	spermatogenesis	inhibiting	NA	http://www.bindingdb.org/bind/chemsearch/marvin/MolStructure.jsp?monomerid=50178961	NA	9875424	CHEMBL2385268
Acrosome	3h	BPO-27	9.99e-6	0.4810835774597441	0.1142857142857138	CN(C1=C2N(C(C3=CC=CC=C3)=C1C(N4C)=O)C(C=C(C=C5)C(O)=O)=C5O[C@@]2([H])C(O6)=CC=C6Br)C4=O	NA	patent	channel inhibitor	CFTR	NA	NA	NA	NA	acrosome	blocking	NA	http://www.bindingdb.org/bind/chemsearch/marvin/MolStructure.jsp?monomerid=50353351	NA	71108905	CHEMBL2386372
Acrosome	3h	BPO-27	2.991e-5	0.2059863149481217	-0.2021428571428583	CN(C1=C2N(C(C3=CC=CC=C3)=C1C(N4C)=O)C(C=C(C=C5)C(O)=O)=C5O[C@@]2([H])C(O6)=CC=C6Br)C4=O	NA	patent	channel inhibitor	CFTR	NA	NA	NA	NA	acrosome	blocking	NA	http://www.bindingdb.org/bind/chemsearch/marvin/MolStructure.jsp?monomerid=50353351	NA	71108905	CHEMBL2386372
Acrosome	3h	Bithionol	9.99e-6	0.62938896952637	0.5721428571428557	OC(C(Cl)=C1)=C(C=C1Cl)SC2=CC(Cl)=CC(Cl)=C2O	blocks sAC	published	enzyme	sAC	in vitro	NA	recombinant protein	NA	capacitation	downregulating	[26961873; 32307523]	http://www.bindingdb.org/bind/chemsearch/marvin/MolStructure.jsp?monomerid=36880	https://go.drugbank.com/drugs/DB04813	2406	CHEMBL290106
Acrosome	3h	Bithionol	2.991e-5	1.716705020435756	1.6485714285714277	OC(C(Cl)=C1)=C(C=C1Cl)SC2=CC(Cl)=CC(Cl)=C2O	blocks sAC	published	enzyme	sAC	in vitro	NA	recombinant protein	NA	capacitation	downregulating	[26961873; 32307523]	http://www.bindingdb.org/bind/chemsearch/marvin/MolStructure.jsp?monomerid=36880	https://go.drugbank.com/drugs/DB04813	2406	CHEMBL290106
Acrosome	3h	CCR6 inhibitor	9.99e-6	0.7876145117802921	0.6271428571428572	O=C(C1=C2N=CC=CC2=C(C=C1)C3=C(C(OC(F)(F)F)=CC=C3NS(C4=CC(F)=C(C=C4)C(C)(C)C)(=O)=O)F)O	NA	patent	NA	NA	NA	NA	NA	NA	motility	enhancing	NA	NA	NA	118143215	NA
Acrosome	3h	CCR6 inhibitor	2.991e-5	0.8514618428431688	0.7157142857142844	O=C(C1=C2N=CC=CC2=C(C=C1)C3=C(C(OC(F)(F)F)=CC=C3NS(C4=CC(F)=C(C=C4)C(C)(C)C)(=O)=O)F)O	NA	patent	NA	NA	NA	NA	NA	NA	motility	enhancing	NA	NA	NA	118143215	NA
Acrosome	3h	CCR6 inhibitor 1	9.99e-6	0.9928883282821138	0.4699999999999997	FC(F)(C1=CN=C(N[C@]2([H])CC[C@](S(=O)(C3=CC=C(C=C3)C4=CC(C(N)=O)=NC=C4)=O)([H])CC2)C=C1)F	potentially blocks acrosome reaction	inferred from antibody study	receptor agonist	CCR6	in vitro	NA	human	sperm	motility	enhancing	[32412043; 29207656]	http://www.bindingdb.org/bind/chemsearch/marvin/MolStructure.jsp?monomerid=50463591	NA	NA	NA
Acrosome	3h	CCR6 inhibitor 1	2.991e-5	2.083019744426113	1.3307142857142864	FC(F)(C1=CN=C(N[C@]2([H])CC[C@](S(=O)(C3=CC=C(C=C3)C4=CC(C(N)=O)=NC=C4)=O)([H])CC2)C=C1)F	potentially blocks acrosome reaction	inferred from antibody study	receptor agonist	CCR6	in vitro	NA	human	sperm	motility	enhancing	[32412043; 29207656]	http://www.bindingdb.org/bind/chemsearch/marvin/MolStructure.jsp?monomerid=50463591	NA	NA	NA
Acrosome	3h	CTFRinh-172	9.99e-6	0.6653328165956267	0.2571428571428553	OC(C1=CC=C(/C=C2C(N(C3=CC=CC(C(F)(F)F)=C3)C(S\2)=S)=O)C=C1)=O	blocks progesterone induced acrosome reaction;blocks sperm hyperactivation;blocks rhZP3 induced acrosome reaction	published	channel inhibitor	CFTR	in vitro	NA	human	sperm	acrosome	blocking	[19923167]	NA	NA	504670	NA
Acrosome	3h	CTFRinh-172	2.991e-5	0.0517315367841246	-0.5292857142857148	OC(C1=CC=C(/C=C2C(N(C3=CC=CC(C(F)(F)F)=C3)C(S\2)=S)=O)C=C1)=O	blocks progesterone induced acrosome reaction;blocks sperm hyperactivation;blocks rhZP3 induced acrosome reaction	published	channel inhibitor	CFTR	in vitro	NA	human	sperm	acrosome	blocking	[19923167]	NA	NA	504670	NA
Acrosome	3h	CYM 5442 hydrchloride	9.99e-6	1.995392400083415	2.585	OCCNC1C2=CC=CC(C3=NOC(C4=CC(OCC)=C(OCC)C=C4)=N3)=C2CC1	reduces sperm motility;induces acrosome reaction	own	receptor agonist	S1P1	in vitro	NA	human	sperm	acrosome	increasing	NA	http://www.bindingdb.org/bind/chemsearch/marvin/MolStructure.jsp?monomerid=427452	NA	25110406	CHEMBL3922179
Acrosome	3h	CYM 5442 hydrchloride	2.991e-5	2.822196605829981	4.612857142857144	OCCNC1C2=CC=CC(C3=NOC(C4=CC(OCC)=C(OCC)C=C4)=N3)=C2CC1	reduces sperm motility;induces acrosome reaction	own	receptor agonist	S1P1	in vitro	NA	human	sperm	acrosome	increasing	NA	http://www.bindingdb.org/bind/chemsearch/marvin/MolStructure.jsp?monomerid=427452	NA	25110406	CHEMBL3922179
Acrosome	3h	CZC 25146	9.99e-6	1.0740695480062183	0.7699999999999987	COC1=CC(N2CCOCC2)=CC=C1NC3=NC=C(C(NC4=CC=CC=C4NS(C)(=O)=O)=N3)F	LRRK2 neuronal toxicity	own	kinase	LRRK2	both	rat_human	rat_human	primary neurons	motility	downregulating	[21812418]	http://www.bindingdb.org/bind/chemsearch/marvin/MolStructure.jsp?monomerid=50436423	NA	44252884	CHEMBL2397014
Acrosome	3h	CZC 25146	2.991e-5	0.1542073952726161	-0.2564285714285716	COC1=CC(N2CCOCC2)=CC=C1NC3=NC=C(C(NC4=CC=CC=C4NS(C)(=O)=O)=N3)F	LRRK2 neuronal toxicity	own	kinase	LRRK2	both	rat_human	rat_human	primary neurons	motility	downregulating	[21812418]	http://www.bindingdb.org/bind/chemsearch/marvin/MolStructure.jsp?monomerid=50436423	NA	44252884	CHEMBL2397014
Acrosome	3h	Clofarabine	9.99e-6	1.4606835001661844	1.069285714285714	NC1=NC(Cl)=NC2=C1N=CN2[C@@H]3O[C@H](CO)[C@@H](O)[C@@H]3F	enhances sperm motility	own	nucleoside analoge	NA	NA	NA	human	sperm	motility	enhancing	NA	http://www.bindingdb.org/bind/chemsearch/marvin/MolStructure.jsp?monomerid=50247921	https://go.drugbank.com/drugs/DB00631	119182	CHEMBL1750
Acrosome	3h	Clofarabine	2.991e-5	1.2643378840397812	0.8664285714285711	NC1=NC(Cl)=NC2=C1N=CN2[C@@H]3O[C@H](CO)[C@@H](O)[C@@H]3F	enhances sperm motility	own	nucleoside analoge	NA	NA	NA	human	sperm	motility	enhancing	NA	http://www.bindingdb.org/bind/chemsearch/marvin/MolStructure.jsp?monomerid=50247921	https://go.drugbank.com/drugs/DB00631	119182	CHEMBL1750
Acrosome	3h	Cloperastine hydrochloride	9.99e-6	1.951756067678894	1.2114285714285709	ClC1=CC=C(C(C2=CC=CC=C2)OCCN3CCCCC3)C=C1	reduces sperm motility	own	receptor antagonist	histamine H1	in vitro	NA	human	sperm	motility	downregulating	NA	NA	NA	2805	CHEMBL415087
Acrosome	3h	Cloperastine hydrochloride	2.991e-5	0.5037081721811164	0.4621428571428581	ClC1=CC=C(C(C2=CC=CC=C2)OCCN3CCCCC3)C=C1	reduces sperm motility	own	receptor antagonist	histamine H1	in vitro	NA	human	sperm	motility	downregulating	NA	NA	NA	2805	CHEMBL415087
Acrosome	3h	Compound 19	9.99e-6	1.4855059726795488	1.0164285714285706	COC1=CC(C2CCN(C)CC2)=CC=C1NC3=NC=C(Cl)C(NC4=C(S(NC)(=O)=O)C=CC=C4)=N3	blocks TSSK; similarity to brigatinib	published	kinase	TSSK2	in vitro	NA	recombinant protein	NA	motility	downregulating	[28952188]	NA	NA	NA	NA
Acrosome	3h	Compound 19	2.991e-5	2.722166134601436	5.528571428571429	COC1=CC(C2CCN(C)CC2)=CC=C1NC3=NC=C(Cl)C(NC4=C(S(NC)(=O)=O)C=CC=C4)=N3	blocks TSSK; similarity to brigatinib	published	kinase	TSSK2	in vitro	NA	recombinant protein	NA	motility	downregulating	[28952188]	NA	NA	NA	NA
Acrosome	3h	Compound B4	9.99e-6	1.27663912879029	0.980714285714285	O=C1C(NCC(OC)=O)=NNC(SCC(OCC)=O)=N1	reducing sperm motility	published	protein inhibitor	EPPIN	in vitro	NA	human	sperm	motility	downregulating	[26593445]	NA	NA	135412565	CHEMBL1455724
Acrosome	3h	Compound B4	2.991e-5	1.399730051931312	1.5842857142857143	O=C1C(NCC(OC)=O)=NNC(SCC(OCC)=O)=N1	reducing sperm motility	published	protein inhibitor	EPPIN	in vitro	NA	human	sperm	motility	downregulating	[26593445]	NA	NA	135412565	CHEMBL1455724
Acrosome	3h	Cyclosporin A	9.99e-6	0.7511124533055905	0.322857142857142	O[C@H]([C@H](C)C/C=C/C)[C@@H](C(N[C@H](C(N(C)CC(N(C)[C@H](C(N[C@H](C(N(C)[C@H](C(N[C@H]1C)=O)CC(C)C)=O)C(C)C)=O)CC(C)C)=O)=O)CC)=O)N(C)C([C@H](C(C)C)N(C)C([C@H](CC(C)C)N(C)C([C@H](CC(C)C)N(C)C([C@@H](C)NC1=O)=O)=O)=O)=O	blocks progesterone induced acrosome reaction	published	enzyme	PP2B	in vitro	NA	human	sperm	acrosome_p4	downregulating	[27696749]	http://www.bindingdb.org/bind/chemsearch/marvin/MolStructure.jsp?monomerid=50022815	https://go.drugbank.com/drugs/DB00091	5284373	CHEMBL160
Acrosome	3h	Cyclosporin A	2.991e-5	0.8397163645438026	0.4499999999999993	O[C@H]([C@H](C)C/C=C/C)[C@@H](C(N[C@H](C(N(C)CC(N(C)[C@H](C(N[C@H](C(N(C)[C@H](C(N[C@H]1C)=O)CC(C)C)=O)C(C)C)=O)CC(C)C)=O)=O)CC)=O)N(C)C([C@H](C(C)C)N(C)C([C@H](CC(C)C)N(C)C([C@H](CC(C)C)N(C)C([C@@H](C)NC1=O)=O)=O)=O)=O	blocks progesterone induced acrosome reaction	published	enzyme	PP2B	in vitro	NA	human	sperm	acrosome_p4	downregulating	[27696749]	http://www.bindingdb.org/bind/chemsearch/marvin/MolStructure.jsp?monomerid=50022815	https://go.drugbank.com/drugs/DB00091	5284373	CHEMBL160
Acrosome	3h	Dipyridamole	9.99e-6	1.1132163601528506	1.0871428571428563	OCCN(CCO)C(N=C1N2CCCCC2)=NC3=C1N=C(N(CCO)CCO)N=C3N4CCCCC4	enhances sperm motility	own_published	enzyme	PDE	in vitro	NA	human	sperm	motility	enhancing	NA	http://www.bindingdb.org/bind/chemsearch/marvin/MolStructure.jsp?monomerid=23620	NA	3108	CHEMBL932
Acrosome	3h	Dipyridamole	2.991e-5	2.0387804453038108	1.866428571428571	OCCN(CCO)C(N=C1N2CCCCC2)=NC3=C1N=C(N(CCO)CCO)N=C3N4CCCCC4	enhances sperm motility	own_published	enzyme	PDE	in vitro	NA	human	sperm	motility	enhancing	NA	http://www.bindingdb.org/bind/chemsearch/marvin/MolStructure.jsp?monomerid=23620	NA	3108	CHEMBL932
Acrosome	3h	Disulfiram	9.99e-6	2.068036476498744	16.37357142857143	S=C(N(CC)CC)SSC(N(CC)CC)=S	immotile sperm;spermicidial	own_published	enzyme	ALDH	both	rabbit	human	sperm	motility	downregulating	[27084496;4139184]	http://www.bindingdb.org/bind/chemsearch/marvin/MolStructure.jsp?monomerid=50058655	https://go.drugbank.com/drugs/DB00822	3117	CHEMBL964
Acrosome	3h	Disulfiram	2.991e-5	3.696007123222315	15.993571428571428	S=C(N(CC)CC)SSC(N(CC)CC)=S	immotile sperm;spermicidial	own_published	enzyme	ALDH	both	rabbit	human	sperm	motility	downregulating	[27084496;4139184]	http://www.bindingdb.org/bind/chemsearch/marvin/MolStructure.jsp?monomerid=50058655	https://go.drugbank.com/drugs/DB00822	3117	CHEMBL964
Acrosome	3h	Esomeprazole	9.99e-6	1.1257494557315133	0.6242857142857146	CC1=CN=C(C(C)=C1OC)C[S@+]([O-])C(N2)=NC3=C2C=C(C=C3)OC	reduces sperm motility	published	enzyme	ChAT	in vitro	NA	human	sperm	motility	downregulating	[32866455]	NA	https://go.drugbank.com/drugs/DB00736	9568614	CHEMBL1201320
Acrosome	3h	Esomeprazole	2.991e-5	2.0971184359525332	1.409285714285713	CC1=CN=C(C(C)=C1OC)C[S@+]([O-])C(N2)=NC3=C2C=C(C=C3)OC	reduces sperm motility	published	enzyme	ChAT	in vitro	NA	human	sperm	motility	downregulating	[32866455]	NA	https://go.drugbank.com/drugs/DB00736	9568614	CHEMBL1201320
Acrosome	3h	FPL 64176	9.99e-6	0.9804555962367336	0.8735714285714273	O=C(C(C(C(OC)=O)=C(C)N1)=C1C)C(C=CC=C2)=C2CC3=CC=CC=C3	p4 evoked ca2+ response	published	channel activator	Ca2+ channels	in vitro	NA	human	sperm	ca_p4	increasing	[31368510]	NA	NA	3423	CHEMBL93655
Acrosome	3h	FPL 64176	2.991e-5	0.829692992395199	0.5957142857142852	O=C(C(C(C(OC)=O)=C(C)N1)=C1C)C(C=CC=C2)=C2CC3=CC=CC=C3	p4 evoked ca2+ response	published	channel activator	Ca2+ channels	in vitro	NA	human	sperm	ca_p4	increasing	[31368510]	NA	NA	3423	CHEMBL93655
Acrosome	3h	Fenvalerate	9.99e-6	1.153925513675247	1.0478571428571437	CC(C)C(C1=CC=C(C=C1)Cl)C(OC(C#N)C2=CC(OC3=CC=CC=C3)=CC=C2)=O	blocks progesterone induced acrosome reaction	published	enzyme	PP2B	in vitro	NA	human	sperm	acrosome_p4	downregulating	[27696749]	NA	NA	3347	CHEMBL492491
Acrosome	3h	Fenvalerate	2.991e-5	0.9143678895810602	0.9449999999999984	CC(C)C(C1=CC=C(C=C1)Cl)C(OC(C#N)C2=CC(OC3=CC=CC=C3)=CC=C2)=O	blocks progesterone induced acrosome reaction	published	enzyme	PP2B	in vitro	NA	human	sperm	acrosome_p4	downregulating	[27696749]	NA	NA	3347	CHEMBL492491
Acrosome	3h	Forskolin	9.99e-6	0.7853285277270419	0.4042857142857139	CC(O[C@]1([H])[C@]2(C)[C@@](C(C[C@](C)(C=C)O2)=O)(O)[C@]3(C)C(C(C)(CC[C@]3([H])O)C)[C@]1([H])O)=O	stimulates acrosome reaction	published	kinase	PKA	in vitro	NA	human	sperm	acrosome	increasing	[7768751]	http://www.bindingdb.org/bind/chemsearch/marvin/MolStructure.jsp?monomerid=50010261	https://go.drugbank.com/drugs/DB02587	5702265	NA
Acrosome	3h	Forskolin	2.991e-5	0.6201069498859966	0.2264285714285714	CC(O[C@]1([H])[C@]2(C)[C@@](C(C[C@](C)(C=C)O2)=O)(O)[C@]3(C)C(C(C)(CC[C@]3([H])O)C)[C@]1([H])O)=O	stimulates acrosome reaction	published	kinase	PKA	in vitro	NA	human	sperm	acrosome	increasing	[7768751]	http://www.bindingdb.org/bind/chemsearch/marvin/MolStructure.jsp?monomerid=50010261	https://go.drugbank.com/drugs/DB02587	5702265	NA
Acrosome	3h	GF 109203X	9.99e-6	0.4739674885551242	0.1064285714285695	O=C1C(C2=CNC3=C2C=CC=C3)=C(C(N1)=O)C(C4=CC=CC=C45)=CN5CCCN(C)C	blocks progesterone induced acrosome reaction;blocks progesterone induced ca2+ response	published	kinase	PKC	in vitro	NA	bovine	sperm	acrosome_p4/ca_p4	downregulating	[27696749]	http://www.bindingdb.org/bind/chemsearch/marvin/MolStructure.jsp?monomerid=2683	NA	2396	CHEMBL7463
Acrosome	3h	GF 109203X	2.991e-5	0.485565998146822	0.1271428571428572	O=C1C(C2=CNC3=C2C=CC=C3)=C(C(N1)=O)C(C4=CC=CC=C45)=CN5CCCN(C)C	blocks progesterone induced acrosome reaction;blocks progesterone induced ca2+ response	published	kinase	PKC	in vitro	NA	bovine	sperm	acrosome_p4/ca_p4	downregulating	[27696749]	http://www.bindingdb.org/bind/chemsearch/marvin/MolStructure.jsp?monomerid=2683	NA	2396	CHEMBL7463
Acrosome	3h	GSK1904529A	9.99e-6	0.7212171928405802	0.2714285714285696	O=C(C1=CC(C2=C(N(C=CC=C3)C3=N2)C4=NC(NC5=CC(CC)=C(C=C5OC)N6CCC(N7CCN(S(=O)(C)=O)CC7)CC6)=NC=C4)=CC=C1OC)NC8=C(C=CC=C8F)F	inhibition of hyperactive motility	published	receptor kinase	IGF-1R	in vitro	NA	human	sperm	capacitation	downregulating	[25693802]	http://www.bindingdb.org/bind/chemsearch/marvin/MolStructure.jsp?monomerid=50256480	NA	25124816	CHEMBL466397
Acrosome	3h	GSK1904529A	2.991e-5	0.469420190923465	-0.0592857142857159	O=C(C1=CC(C2=C(N(C=CC=C3)C3=N2)C4=NC(NC5=CC(CC)=C(C=C5OC)N6CCC(N7CCN(S(=O)(C)=O)CC7)CC6)=NC=C4)=CC=C1OC)NC8=C(C=CC=C8F)F	inhibition of hyperactive motility	published	receptor kinase	IGF-1R	in vitro	NA	human	sperm	capacitation	downregulating	[25693802]	http://www.bindingdb.org/bind/chemsearch/marvin/MolStructure.jsp?monomerid=50256480	NA	25124816	CHEMBL466397
Acrosome	3h	GW 843682X	9.99e-6	0.7712187233378911	0.4499999999999993	O=C(N)C(S1)=C(OCC2=CC=CC=C2C(F)(F)F)C=C1N(C=NC3=C4)C3=CC(OC)=C4OC	enhances sperm motility	own	kinase	PLK	NA	NA	human	sperm	motility	enhancing	NA	http://www.bindingdb.org/bind/chemsearch/marvin/MolStructure.jsp?monomerid=25120	NA	9826308	CHEMBL514499
Acrosome	3h	GW 843682X	2.991e-5	0.3202219518557547	-0.1200000000000001	O=C(N)C(S1)=C(OCC2=CC=CC=C2C(F)(F)F)C=C1N(C=NC3=C4)C3=CC(OC)=C4OC	enhances sperm motility	own	kinase	PLK	NA	NA	human	sperm	motility	enhancing	NA	http://www.bindingdb.org/bind/chemsearch/marvin/MolStructure.jsp?monomerid=25120	NA	9826308	CHEMBL514499
Acrosome	3h	Genistein	9.99e-6	1.4273261094978849	1.1192857142857138	O=C(C(C1=CC=C(O)C=C1)=CO2)C3=C2C=C(O)C=C3O	blocks progesterone induced acrosome reaction;blocks progesterone induced ca2+ response	published	kinase	Tyr	in vitro	NA	human	sperm	acrosome_p4/ca_p4	downregulating	[27696749]	http://www.bindingdb.org/bind/chemsearch/marvin/MolStructure.jsp?monomerid=19459	https://go.drugbank.com/drugs/DB01645	5280961	CHEMBL44
Acrosome	3h	Genistein	2.991e-5	1.7252774448875712	1.513571428571428	O=C(C(C1=CC=C(O)C=C1)=CO2)C3=C2C=C(O)C=C3O	blocks progesterone induced acrosome reaction;blocks progesterone induced ca2+ response	published	kinase	Tyr	in vitro	NA	human	sperm	acrosome_p4/ca_p4	downregulating	[27696749]	http://www.bindingdb.org/bind/chemsearch/marvin/MolStructure.jsp?monomerid=19459	https://go.drugbank.com/drugs/DB01645	5280961	CHEMBL44
Acrosome	3h	Gossypol	9.99e-6	1.6129481105800276	1.4142857142857128	OC1=C(C2=C(O)C3=C(C=C2C)C(C(C)C)=C(O)C(O)=C3C=O)C(C)=CC4=C1C(C=O)=C(O)C(O)=C4C(C)C	causes azoospermia	published	mineralcorticoid	NA	in vivo	rat_human	NA	sperm	viability	downregulating	[12020773]	http://www.bindingdb.org/bind/chemsearch/marvin/MolStructure.jsp?monomerid=23223	NA	3503	CHEMBL51483
Acrosome	3h	Gossypol	2.991e-5	1.577394537956806	1.1671428571428573	OC1=C(C2=C(O)C3=C(C=C2C)C(C(C)C)=C(O)C(O)=C3C=O)C(C)=CC4=C1C(C=O)=C(O)C(O)=C4C(C)C	causes azoospermia	published	mineralcorticoid	NA	in vivo	rat_human	NA	sperm	viability	downregulating	[12020773]	http://www.bindingdb.org/bind/chemsearch/marvin/MolStructure.jsp?monomerid=23223	NA	3503	CHEMBL51483
Acrosome	3h	H 89 dihydrochloride	9.99e-6	0.7997080448191431	0.6200000000000001	O=S(C1=CC=CC2=CN=CC=C21)(NCCNC/C=C/C3=CC=C(Br)C=C3)=O	evokes Ca2+ signaling in sperm cells w/o P4	published	kinase	PKA	in vitro	NA	human	sperm	ca	increasing	[32703901]	NA	NA	449241	CHEMBL104264
Acrosome	3h	H 89 dihydrochloride	2.991e-5	0.7681494253541135	0.4928571428571429	O=S(C1=CC=CC2=CN=CC=C21)(NCCNC/C=C/C3=CC=C(Br)C=C3)=O	evokes Ca2+ signaling in sperm cells w/o P4	published	kinase	PKA	in vitro	NA	human	sperm	ca	increasing	[32703901]	NA	NA	449241	CHEMBL104264
Acrosome	3h	HC-056456	9.99e-6	2.013486005290475	1.464999999999999	[O-][N+]1=C(C(C2=CC=CS2)=O)C(C(C3=CC=CS3)=O)=NO1	blocks ca2+ and Na+ entry;blocks onset of hyperactive motility	published	channel blocker	CatSper	in vitro	NA	mouse	sperm	motility/capacitation	downregulating	[19718436]	http://www.bindingdb.org/bind/chemsearch/marvin/MolStructure.jsp?monomerid=35361	NA	573747	CHEMBL570345
Acrosome	3h	HC-056456	2.991e-5	2.5474423767066776	2.401428571428572	[O-][N+]1=C(C(C2=CC=CS2)=O)C(C(C3=CC=CS3)=O)=NO1	blocks ca2+ and Na+ entry;blocks onset of hyperactive motility	published	channel blocker	CatSper	in vitro	NA	mouse	sperm	motility/capacitation	downregulating	[19718436]	http://www.bindingdb.org/bind/chemsearch/marvin/MolStructure.jsp?monomerid=35361	NA	573747	CHEMBL570345
Acrosome	3h	Hesperadin hydrochloride	9.99e-6	0.5157427955547166	0.1499999999999994	O=S(NC1=CC(/C(C(N2)=O)=C(C3=CC=CC=C3)/NC4=CC=C(CN5CCCCC5)C=C4)=C2C=C1)(CC)=O	reduces sperm motility	own	kinase	Aurora B	in vitro	NA	human	sperm	motility	downregulating	NA	http://www.bindingdb.org/bind/chemsearch/marvin/MolStructure.jsp?monomerid=192753	NA	NA	NA
Acrosome	3h	Hesperadin hydrochloride	2.991e-5	1.726271650913132	1.013571428571428	O=S(NC1=CC(/C(C(N2)=O)=C(C3=CC=CC=C3)/NC4=CC=C(CN5CCCCC5)C=C4)=C2C=C1)(CC)=O	reduces sperm motility	own	kinase	Aurora B	in vitro	NA	human	sperm	motility	downregulating	NA	http://www.bindingdb.org/bind/chemsearch/marvin/MolStructure.jsp?monomerid=192753	NA	NA	NA
Acrosome	3h	Hexachlorophene	9.99e-6	1.0713565563330865	0.6335714285714271	OC1=C(C=C(C(Cl)=C1CC2=C(C(Cl)=CC(Cl)=C2Cl)O)Cl)Cl	reduces sperm motility;blocks sAC	own_published	antimicrobial	NA	in vitro	NA	human	sperm	motility	downregulating	NA	NA	https://go.drugbank.com/drugs/DB00756	3598	CHEMBL496
Acrosome	3h	Hexachlorophene	2.991e-5	1.321629276071935	0.8992857142857131	OC1=C(C=C(C(Cl)=C1CC2=C(C(Cl)=CC(Cl)=C2Cl)O)Cl)Cl	reduces sperm motility;blocks sAC	own_published	antimicrobial	NA	in vitro	NA	human	sperm	motility	downregulating	NA	NA	https://go.drugbank.com/drugs/DB00756	3598	CHEMBL496
Acrosome	3h	IBMX	9.99e-6	0.809518950683083	0.6514285714285712	O=C(N(C1=O)C)C2=C(N=CN2)N1CC(C)C	NA	published	enzyme	PDE	NA	NA	human	sperm	capacitation	enhancing	[28025393]	NA	NA	3758	CHEMBL275084
Acrosome	3h	IBMX	2.991e-5	1.1109204857067745	1.0421428571428564	O=C(N(C1=O)C)C2=C(N=CN2)N1CC(C)C	NA	published	enzyme	PDE	NA	NA	human	sperm	capacitation	enhancing	[28025393]	NA	NA	3758	CHEMBL275084
Acrosome	3h	Imiquimod	9.99e-6	1.5697684858541578	1.025714285714284	NC1=NC2=C(C=CC=C2)C3=C1N=CN3CC(C)C	reduction of sperm motility;only sperm with X chr	own_published	receptor agonist	TLR	in vitro	NA	mouse	sperm	motility	downregulating	NA	http://www.bindingdb.org/bind/chemsearch/marvin/MolStructure.jsp?monomerid=50240849	https://go.drugbank.com/drugs/DB00724	57469	CHEMBL1282
Acrosome	3h	Imiquimod	2.991e-5	1.596853002316714	1.3214285714285705	NC1=NC2=C(C=CC=C2)C3=C1N=CN3CC(C)C	reduction of sperm motility;only sperm with X chr	own_published	receptor agonist	TLR	in vitro	NA	mouse	sperm	motility	downregulating	NA	http://www.bindingdb.org/bind/chemsearch/marvin/MolStructure.jsp?monomerid=50240849	https://go.drugbank.com/drugs/DB00724	57469	CHEMBL1282
Acrosome	3h	JQ1	9.99e-6	0.7753063790064458	0.6407142857142851	O=C(OC(C)(C)C)C[C@@H]1N=C(C2=CC=C(Cl)C=C2)C3=C(SC(C)=C3C)N4C(C)=NN=C41	interferes with spermatogenesis;reduces sperm count;reduces motility	published	protein inhibitor	BRDT	both	mouse	mouse	sperm	spermatogenesis	inhibiting	[22901802]	http://www.bindingdb.org/bind/chemsearch/marvin/MolStructure.jsp?monomerid=50365262	NA	46907787	CHEMBL1957266
Acrosome	3h	JQ1	2.991e-5	1.3163979816971016	1.2442857142857129	O=C(OC(C)(C)C)C[C@@H]1N=C(C2=CC=C(Cl)C=C2)C3=C(SC(C)=C3C)N4C(C)=NN=C41	interferes with spermatogenesis;reduces sperm count;reduces motility	published	protein inhibitor	BRDT	both	mouse	mouse	sperm	spermatogenesis	inhibiting	[22901802]	http://www.bindingdb.org/bind/chemsearch/marvin/MolStructure.jsp?monomerid=50365262	NA	46907787	CHEMBL1957266
Acrosome	3h	JX 401	9.99e-6	0.5267813131095365	0.2935714285714272	O=C(C1=CC=C(C=C1OC)SC)N2CCC(CC3=CC=CC=C3)CC2	p4 evoked ca2+ response	published	kinase	p38alpha	in vitro	NA	human	sperm	ca_p4	increasing	[31368510]	NA	NA	1126109	CHEMBL1450144
Acrosome	3h	JX 401	2.991e-5	2.266807486348794	1.5871428571428563	O=C(C1=CC=C(C=C1OC)SC)N2CCC(CC3=CC=CC=C3)CC2	p4 evoked ca2+ response	published	kinase	p38alpha	in vitro	NA	human	sperm	ca_p4	increasing	[31368510]	NA	NA	1126109	CHEMBL1450144
Acrosome	3h	KT 5720	9.99e-6	0.7710795627900106	1.6599999999999984	CCCCCCOC([C@@]1(O)[C@]2(C)N3C4=CC=CC=C4C(C3=C56)=C(CNC7=O)C7=C6C8=CC=CC=C8N5[C@](O2)([H])C1)=O	evokes Ca2+ signaling in sperm cells w/o P4	published	kinase	PKA	in vitro	NA	human	sperm	ca	increasing	[32703901]	NA	NA	454202	NA
Acrosome	3h	KT 5720	2.991e-5	0.7368259347797651	0.54	CCCCCCOC([C@@]1(O)[C@]2(C)N3C4=CC=CC=C4C(C3=C56)=C(CNC7=O)C7=C6C8=CC=CC=C8N5[C@](O2)([H])C1)=O	evokes Ca2+ signaling in sperm cells w/o P4	published	kinase	PKA	in vitro	NA	human	sperm	ca	increasing	[32703901]	NA	NA	454202	NA
Acrosome	3h	LRE1	9.99e-6	0.414351261125638	0.0042857142857144	ClC1=CC(N(C2CC2)CC3=CC=CS3)=NC(N)=N1	prevents hyperactivation	published	soluble adenylyl cyclase	sAC	in vitro	human	NA	sperm	capacitation	downregulating	NA	NA	NA	47279808	CHEMBL4876469|CHEMBL4876469
Acrosome	3h	LRE1	9.99e-6	0.414351261125638	0.0042857142857144	ClC1=CC(N(C2CC2)CC3=CC=CS3)=NC(N)=N1	prevents hyperactivation	published	soluble adenylyl cyclase	sAC	in vitro	human	NA	sperm	capacitation	downregulating	NA	NA	NA	47279808	CHEMBL4876469|CHEMBL4876469
Acrosome	3h	LRE1	2.991e-5	0.4502705818262132	-0.0050000000000007	ClC1=CC(N(C2CC2)CC3=CC=CS3)=NC(N)=N1	prevents hyperactivation	published	soluble adenylyl cyclase	sAC	in vitro	human	NA	sperm	capacitation	downregulating	NA	NA	NA	47279808	CHEMBL4876469|CHEMBL4876469
Acrosome	3h	LRE1	2.991e-5	0.4502705818262132	-0.0050000000000007	ClC1=CC(N(C2CC2)CC3=CC=CS3)=NC(N)=N1	prevents hyperactivation	published	soluble adenylyl cyclase	sAC	in vitro	human	NA	sperm	capacitation	downregulating	NA	NA	NA	47279808	CHEMBL4876469|CHEMBL4876469
Acrosome	3h	LRRK2-IN-1	9.99e-6	1.8811292787792868	1.394999999999999	CN1CCN(C2CCN(C(C3=CC(OC)=C(C=C3)NC4=NC=C(C(N(C5=CC=CC=C56)C)=N4)N(C)C6=O)=O)CC2)CC1	NA	own	kinase	LRRK2	NA	NA	human	sperm	motility	enhancing	NA	http://www.bindingdb.org/bind/chemsearch/marvin/MolStructure.jsp?monomerid=50379529	NA	46843906	CHEMBL2012582
Acrosome	3h	LRRK2-IN-1	2.991e-5	2.3764808671745525	1.4321428571428552	CN1CCN(C2CCN(C(C3=CC(OC)=C(C=C3)NC4=NC=C(C(N(C5=CC=CC=C56)C)=N4)N(C)C6=O)=O)CC2)CC1	NA	own	kinase	LRRK2	NA	NA	human	sperm	motility	enhancing	NA	http://www.bindingdb.org/bind/chemsearch/marvin/MolStructure.jsp?monomerid=50379529	NA	46843906	CHEMBL2012582
Acrosome	3h	Leelamine hydrochloride	9.99e-6	2.02911981124599	5.377142857142856	NC[C@@]1(CCC[C@]2([C@]1(CCC3=CC(C(C)C)=CC=C32)[H])C)C	p4 evoked ca2+ response	published	receptor agonist	CB1	in vitro	NA	human	sperm	ca_p4	increasing	[31368510]	NA	NA	62034	CHEMBL70488
Acrosome	3h	Leelamine hydrochloride	2.991e-5	3.115403919622142	14.402142857142856	NC[C@@]1(CCC[C@]2([C@]1(CCC3=CC(C(C)C)=CC=C32)[H])C)C	p4 evoked ca2+ response	published	receptor agonist	CB1	in vitro	NA	human	sperm	ca_p4	increasing	[31368510]	NA	NA	62034	CHEMBL70488
Acrosome	3h	Linsitinib	9.99e-6	1.2803930336397713	1.261428571428571	C[C@]1(O)C[C@](C2=NC(C3=CC=C(C=CC(C4=CC=CC=C4)=N5)C5=C3)=C6N2C=CN=C6N)([H])C1	NA	own	receptor kinase	IGF-1R	in vitro	NA	human	sperm	motility	enhancing	[25693802]	http://www.bindingdb.org/bind/chemsearch/marvin/MolStructure.jsp?monomerid=50315887	https://go.drugbank.com/drugs/DB06075	NA	NA
Acrosome	3h	Linsitinib	2.991e-5	1.5316975662897574	1.915	C[C@]1(O)C[C@](C2=NC(C3=CC=C(C=CC(C4=CC=CC=C4)=N5)C5=C3)=C6N2C=CN=C6N)([H])C1	NA	own	receptor kinase	IGF-1R	in vitro	NA	human	sperm	motility	enhancing	[25693802]	http://www.bindingdb.org/bind/chemsearch/marvin/MolStructure.jsp?monomerid=50315887	https://go.drugbank.com/drugs/DB06075	NA	NA
Acrosome	3h	MJ33	9.99e-6	0.7523352185987634	0.5407142857142846	CCCCCCCCCCCCCCCCOCC(COCC(F)(F)F)OP([O-])(OC)=O	prevents capacitation-associated tyrosinephosphorylation by PKA	published	enzyme	PRD	in vitro	NA	human	sperm	viability/acrosome reaction	downregulating	[28025393]	NA	NA	5051741	NA
Acrosome	3h	MJ33	2.991e-5	1.0068130040842482	1.0042857142857144	CCCCCCCCCCCCCCCCOCC(COCC(F)(F)F)OP([O-])(OC)=O	prevents capacitation-associated tyrosinephosphorylation by PKA	published	enzyme	PRD	in vitro	NA	human	sperm	viability/acrosome reaction	downregulating	[28025393]	NA	NA	5051741	NA
Acrosome	3h	Mibefradil	9.99e-6	0.7201598824194244	0.322857142857142	CN(CCCC1=NC2=C(C=CC=C2)N1)CC[C@](CC3)(OC(COC)=O)[C@@H](C(C)C)C4=C3C=C(F)C=C4	blocks ccl-20 induced ca2+ response;blocks progesterone induced ca2+ response	published	channel inhibitor	CatSper	in vitro	NA	human	sperm	ca_p4	blocking	[29207656]	NA	NA	60663	CHEMBL45816
Acrosome	3h	Mibefradil	2.991e-5	1.1887125136526775	1.4921428571428557	CN(CCCC1=NC2=C(C=CC=C2)N1)CC[C@](CC3)(OC(COC)=O)[C@@H](C(C)C)C4=C3C=C(F)C=C4	blocks ccl-20 induced ca2+ response;blocks progesterone induced ca2+ response	published	channel inhibitor	CatSper	in vitro	NA	human	sperm	ca_p4	blocking	[29207656]	NA	NA	60663	CHEMBL45816
Acrosome	3h	Miglustat	9.99e-6	0.3557484796463497	-0.0821428571428581	O[C@@]1([H])[C@@](O)([H])CN(CCCC)[C@](CO)([H])[C@@]1([H])O	intereferes with spermatogenesis	published	enzyme	GCS	in vivo	mouse	NA	sperm	motility_spermatogenesis	downregulating	[12477936]	http://www.bindingdb.org/bind/chemsearch/marvin/MolStructure.jsp?monomerid=18355	https://go.drugbank.com/drugs/DB00419	71299590	NA
Acrosome	3h	Miglustat	2.991e-5	0.4219418447785906	-0.0792857142857155	O[C@@]1([H])[C@@](O)([H])CN(CCCC)[C@](CO)([H])[C@@]1([H])O	intereferes with spermatogenesis	published	enzyme	GCS	in vivo	mouse	NA	sperm	motility_spermatogenesis	downregulating	[12477936]	http://www.bindingdb.org/bind/chemsearch/marvin/MolStructure.jsp?monomerid=18355	https://go.drugbank.com/drugs/DB00419	71299590	NA
Acrosome	3h	NNC 55-0396 dihydrochloride	9.99e-6	2.28563940161054	4.138571428571429	FC1=CC(CC[C@@](CCN(C)CCCC2=NC(C=CC=C3)=C3N2)(OC(C4CC4)=O)[C@H]5C(C)C)=C5C=C1	blocks ccl-20 induced ca2+ response	published	channel inhibitor	CatSper	in vitro	NA	human	sperm	ca_p4	blocking	[29207656]	http://www.bindingdb.org/bind/chemsearch/marvin/MolStructure.jsp?monomerid=50461301	NA	9957280	CHEMBL1551597
Acrosome	3h	NNC 55-0396 dihydrochloride	2.991e-5	3.779529224118527	29.229285714285712	FC1=CC(CC[C@@](CCN(C)CCCC2=NC(C=CC=C3)=C3N2)(OC(C4CC4)=O)[C@H]5C(C)C)=C5C=C1	blocks ccl-20 induced ca2+ response	published	channel inhibitor	CatSper	in vitro	NA	human	sperm	ca_p4	blocking	[29207656]	http://www.bindingdb.org/bind/chemsearch/marvin/MolStructure.jsp?monomerid=50461301	NA	9957280	CHEMBL1551597
Acrosome	3h	NSC 697923	9.99e-6	2.6039296144899597	3.4921428571428565	CC1=CC=C(C=C1)S(=O)(=O)C2=CC=C(O2)[N+](=O)[O-]	NA	own	enzyme	NfkappaB activation inhibtior	NA	NA	human	sperm	motility	downregulating	NA	http://www.bindingdb.org/bind/chemsearch/marvin/MolStructure.jsp?monomerid=83278	NA	394449	CHEMBL1698008
Acrosome	3h	NSC 697923	2.991e-5	2.94175288715927	4.9192857142857145	CC1=CC=C(C=C1)S(=O)(=O)C2=CC=C(O2)[N+](=O)[O-]	NA	own	enzyme	NfkappaB activation inhibtior	NA	NA	human	sperm	motility	downregulating	NA	http://www.bindingdb.org/bind/chemsearch/marvin/MolStructure.jsp?monomerid=83278	NA	394449	CHEMBL1698008
Acrosome	3h	NVP-AEW541	9.99e-6	0.37110061206012	0.0299999999999993	NC1=C(C(C2=CC(OCC3=CC=CC=C3)=CC=C2)=CN4[C@@]5([H])C[C@](CN6CCC6)([H])C5)C4=NC=N1	inhibition of hyperactive motility	published	receptor kinase	IGF-1R	in vitro	NA	human	sperm	capacitation	downregulating	NA	http://www.bindingdb.org/bind/chemsearch/marvin/MolStructure.jsp?monomerid=185145	NA	NA	NA
Acrosome	3h	NVP-AEW541	2.991e-5	0.7930207608698463	0.6621428571428565	NC1=C(C(C2=CC(OCC3=CC=CC=C3)=CC=C2)=CN4[C@@]5([H])C[C@](CN6CCC6)([H])C5)C4=NC=N1	inhibition of hyperactive motility	published	receptor kinase	IGF-1R	in vitro	NA	human	sperm	capacitation	downregulating	NA	http://www.bindingdb.org/bind/chemsearch/marvin/MolStructure.jsp?monomerid=185145	NA	NA	NA
Acrosome	3h	Nafamostat	9.99e-6	1.3085232191784015	0.8599999999999994	O=C(OC1=CC2=CC=C(C(N)=N)C=C2C=C1)C3=CC=C(NC(N)=N)C=C3	interferes with liquefaction;reduces sperm motility	published	enzyme	serine protease inhibitor	in vitro	NA	human	sperm	motility_liquefaction	downregulating	[8046020, 32529252]	http://www.bindingdb.org/bind/chemsearch/marvin/MolStructure.jsp?monomerid=50063698	https://go.drugbank.com/drugs/DB12598	4413	CHEMBL273264
Acrosome	3h	Nafamostat	2.991e-5	1.898191866870404	1.5635714285714268	O=C(OC1=CC2=CC=C(C(N)=N)C=C2C=C1)C3=CC=C(NC(N)=N)C=C3	interferes with liquefaction;reduces sperm motility	published	enzyme	serine protease inhibitor	in vitro	NA	human	sperm	motility_liquefaction	downregulating	[8046020, 32529252]	http://www.bindingdb.org/bind/chemsearch/marvin/MolStructure.jsp?monomerid=50063698	https://go.drugbank.com/drugs/DB12598	4413	CHEMBL273264
Acrosome	3h	Niclosamide	9.99e-6	1.047951101186101	1.0264285714285704	C1=CC(=C(C=C1[N+](=O)[O-])Cl)NC(=O)C2=C(C=CC(=C2)Cl)O	shape abnormality	own_published	antimicrobial	NA	both	mouse	mouse	sperm	motility	downregulating	[3278217]	http://www.bindingdb.org/bind/chemsearch/marvin/MolStructure.jsp?monomerid=11242	https://go.drugbank.com/drugs/DB06803	4477	CHEMBL1448|CHEMBL1448
Acrosome	3h	Niclosamide	9.99e-6	1.047951101186101	1.0264285714285704	C1=CC(=C(C=C1[N+](=O)[O-])Cl)NC(=O)C2=C(C=CC(=C2)Cl)O	shape abnormality	own_published	antimicrobial	NA	both	mouse	mouse	sperm	motility	downregulating	[3278217]	http://www.bindingdb.org/bind/chemsearch/marvin/MolStructure.jsp?monomerid=11242	https://go.drugbank.com/drugs/DB06803	4477	CHEMBL1448|CHEMBL1448
Acrosome	3h	Niclosamide	2.991e-5	1.1617446063789916	1.0735714285714284	C1=CC(=C(C=C1[N+](=O)[O-])Cl)NC(=O)C2=C(C=CC(=C2)Cl)O	shape abnormality	own_published	antimicrobial	NA	both	mouse	mouse	sperm	motility	downregulating	[3278217]	http://www.bindingdb.org/bind/chemsearch/marvin/MolStructure.jsp?monomerid=11242	https://go.drugbank.com/drugs/DB06803	4477	CHEMBL1448|CHEMBL1448
Acrosome	3h	Niclosamide	2.991e-5	1.1617446063789916	1.0735714285714284	C1=CC(=C(C=C1[N+](=O)[O-])Cl)NC(=O)C2=C(C=CC(=C2)Cl)O	shape abnormality	own_published	antimicrobial	NA	both	mouse	mouse	sperm	motility	downregulating	[3278217]	http://www.bindingdb.org/bind/chemsearch/marvin/MolStructure.jsp?monomerid=11242	https://go.drugbank.com/drugs/DB06803	4477	CHEMBL1448|CHEMBL1448
Acrosome	3h	Niflumic acid	9.99e-6	1.0404522793570907	0.7142857142857126	FC(F)(C1=CC(NC2=C(C(O)=O)C=CC=N2)=CC=C1)F	blocks acrosome reaction in conjunction w. rhZP3	published	channel inhibitor	TMEM16A	in vitro	NA	human	sperm	acrosome	blocking	[22473777]	http://www.bindingdb.org/bind/chemsearch/marvin/MolStructure.jsp?monomerid=85507	https://go.drugbank.com/drugs/DB04552	4488	CHEMBL63323
Acrosome	3h	Niflumic acid	2.991e-5	1.207493992565143	0.9442857142857122	FC(F)(C1=CC(NC2=C(C(O)=O)C=CC=N2)=CC=C1)F	blocks acrosome reaction in conjunction w. rhZP3	published	channel inhibitor	TMEM16A	in vitro	NA	human	sperm	acrosome	blocking	[22473777]	http://www.bindingdb.org/bind/chemsearch/marvin/MolStructure.jsp?monomerid=85507	https://go.drugbank.com/drugs/DB04552	4488	CHEMBL63323
Acrosome	3h	Oprea1_544341	9.99e-6	1.154240789647551	0.9849999999999994	CC1=CC=C(C=C1)S(=O)(=O)C2=C(N(C3=NC4=CC=CC=C4N=C23)CC(C5=CC=C(C=C5)[N+](=O)[O-])O)N	reduces sperm motility;role of glycolysis in sperm motility	published	enzyme	GAPDS	both	mice	mouse	sperm	motility	downregulating	[26921398;15546993]	NA	NA	4079380	NA
Acrosome	3h	Oprea1_544341	2.991e-5	1.8243764092206411	1.5078571428571437	CC1=CC=C(C=C1)S(=O)(=O)C2=C(N(C3=NC4=CC=CC=C4N=C23)CC(C5=CC=C(C=C5)[N+](=O)[O-])O)N	reduces sperm motility;role of glycolysis in sperm motility	published	enzyme	GAPDS	both	mice	mouse	sperm	motility	downregulating	[26921398;15546993]	NA	NA	4079380	NA
Acrosome	3h	Ouabain	9.99e-6	1.099356414762187	0.6307142857142845	O[C@H]1[C@H](C)O[C@@H](O[C@H]2C[C@@H](O)[C@@]3(CO)[C@@](CC[C@]4([H])[C@]3([H])[C@H](O)C[C@@]5(C)[C@]4(O)CC[C@@H]5C6=CC(OC6)=O)(O)C2)[C@H](O)[C@@H]1O	reduces sperm motility	published	transporter	Na,K-ATPase alpha 4	in vitro	rat	NA	sperm	motility/capacitation	downregulating	[ 29291372]	http://www.bindingdb.org/bind/chemsearch/marvin/MolStructure.jsp?monomerid=50286739	https://go.drugbank.com/drugs/DB01092	439501	CHEMBL222863
Acrosome	3h	Ouabain	2.991e-5	0.563430608636728	0.3921428571428578	O[C@H]1[C@H](C)O[C@@H](O[C@H]2C[C@@H](O)[C@@]3(CO)[C@@](CC[C@]4([H])[C@]3([H])[C@H](O)C[C@@]5(C)[C@]4(O)CC[C@@H]5C6=CC(OC6)=O)(O)C2)[C@H](O)[C@@H]1O	reduces sperm motility	published	transporter	Na,K-ATPase alpha 4	in vitro	rat	NA	sperm	motility/capacitation	downregulating	[ 29291372]	http://www.bindingdb.org/bind/chemsearch/marvin/MolStructure.jsp?monomerid=50286739	https://go.drugbank.com/drugs/DB01092	439501	CHEMBL222863
Acrosome	3h	PD 146176	9.99e-6	0.5545836053707316	0.1921428571428567	C12=C(C3=CC=CC=C3SC2)NC4=CC=CC=C14	antagonizing ROS effects	own_published	enzyme	15-LOX	NA	NA	human	sperm	motility	downregulating	[29546268]	http://www.bindingdb.org/bind/chemsearch/marvin/MolStructure.jsp?monomerid=50208823	NA	297589	CHEMBL180917
Acrosome	3h	PD 146176	2.991e-5	0.7711543638066942	0.8185714285714276	C12=C(C3=CC=CC=C3SC2)NC4=CC=CC=C14	antagonizing ROS effects	own_published	enzyme	15-LOX	NA	NA	human	sperm	motility	downregulating	[29546268]	http://www.bindingdb.org/bind/chemsearch/marvin/MolStructure.jsp?monomerid=50208823	NA	297589	CHEMBL180917
Acrosome	3h	PF 431396	9.99e-6	0.6694297144282325	0.2907142857142846	CN(C1=CC=CC=C1CNC2=NC(NC3=CC(C4)=C(C=C3)NC4=O)=NC=C2C(F)(F)F)S(=O)(C)=O	blocks capacitation	published	kinase	FAK_PYK2	in vitro	NA	mouse	sperm	capacitation	downregulating	[27226326]	NA	NA	11598628	CHEMBL472212
Acrosome	3h	PF 431396	2.991e-5	0.3971813909636593	0.0849999999999981	CN(C1=CC=CC=C1CNC2=NC(NC3=CC(C4)=C(C=C3)NC4=O)=NC=C2C(F)(F)F)S(=O)(C)=O	blocks capacitation	published	kinase	FAK_PYK2	in vitro	NA	mouse	sperm	capacitation	downregulating	[27226326]	NA	NA	11598628	CHEMBL472212
Acrosome	3h	Pha-665752	9.99e-6	3.8454297974876464	3.548571428571429	ClC1=C(CS(C2=CC(/C(C(N3)=O)=C/C4=C(C)C(C(N5CCC[C@@H]5CN6CCCC6)=O)=C(C)N4)=C3C=C2)(=O)=O)C(Cl)=CC=C1	p4 evoked ca2+ response	published	receptor kinase	MET	in vitro	NA	human	sperm	ca_p4	increasing	[31368510]	http://www.bindingdb.org/bind/chemsearch/marvin/MolStructure.jsp?monomerid=50242737	NA	10461815	CHEMBL450786
Acrosome	3h	Pha-665752	2.991e-5	4.6856030923278125	20.44571428571429	ClC1=C(CS(C2=CC(/C(C(N3)=O)=C/C4=C(C)C(C(N5CCC[C@@H]5CN6CCCC6)=O)=C(C)N4)=C3C=C2)(=O)=O)C(Cl)=CC=C1	p4 evoked ca2+ response	published	receptor kinase	MET	in vitro	NA	human	sperm	ca_p4	increasing	[31368510]	http://www.bindingdb.org/bind/chemsearch/marvin/MolStructure.jsp?monomerid=50242737	NA	10461815	CHEMBL450786
Acrosome	3h	Phenanthroline	9.99e-6	0.5841692865312567	0.2699999999999996	C12=NC=CC=C1C=CC3=CC=CN=C23	inhibit proteolytic activity of PSA	published	enzyme	serine protease inhibitor	in vitro	NA	human	sperm	liquefaction	downregulating	[9092810, 32529252]	NA	NA	1318	CHEMBL415879
Acrosome	3h	Phenanthroline	2.991e-5	0.9334643438622972	0.4349999999999996	C12=NC=CC=C1C=CC3=CC=CN=C23	inhibit proteolytic activity of PSA	published	enzyme	serine protease inhibitor	in vitro	NA	human	sperm	liquefaction	downregulating	[9092810, 32529252]	NA	NA	1318	CHEMBL415879
Acrosome	3h	Pristimerin	9.99e-6	2.692587151922255	3.633571428571428	CC1=C(C(C=C2[C@](C)(CC[C@@]3(C)[C@]([H])(C[C@](C(OC)=O)(CC4)C)[C@@]4(C)CC[C@]53C)C5=CC=C12)=O)O	reduces sperm motility	published_own	enzyme	ABHD2	in vitro	NA	human	sperm	motility/ca_p4	downregulating	[28507119;29305558]	http://www.bindingdb.org/bind/chemsearch/marvin/MolStructure.jsp?monomerid=50481947	NA	159516	CHEMBL54804
Acrosome	3h	Pristimerin	2.991e-5	3.246309845952103	6.175714285714284	CC1=C(C(C=C2[C@](C)(CC[C@@]3(C)[C@]([H])(C[C@](C(OC)=O)(CC4)C)[C@@]4(C)CC[C@]53C)C5=CC=C12)=O)O	reduces sperm motility	published_own	enzyme	ABHD2	in vitro	NA	human	sperm	motility/ca_p4	downregulating	[28507119;29305558]	http://www.bindingdb.org/bind/chemsearch/marvin/MolStructure.jsp?monomerid=50481947	NA	159516	CHEMBL54804
Acrosome	3h	Resiquimod	9.99e-6	1.260043392520411	0.9885714285714275	OC(C)(C)CN1C(COCC)=NC2=C1C3=CC=CC=C3N=C2N	reduction of sperm motility;only sperm with X chr	own_published	receptor agonist	TLR	in vitro	NA	mouse	sperm	motility	downregulating	NA	http://www.bindingdb.org/bind/chemsearch/marvin/MolStructure.jsp?monomerid=50241029	https://go.drugbank.com/drugs/DB06530	159603	CHEMBL383322
Acrosome	3h	Resiquimod	2.991e-5	0.9136119536217352	0.7392857142857139	OC(C)(C)CN1C(COCC)=NC2=C1C3=CC=CC=C3N=C2N	reduction of sperm motility;only sperm with X chr	own_published	receptor agonist	TLR	in vitro	NA	mouse	sperm	motility	downregulating	NA	http://www.bindingdb.org/bind/chemsearch/marvin/MolStructure.jsp?monomerid=50241029	https://go.drugbank.com/drugs/DB06530	159603	CHEMBL383322
Acrosome	3h	Ro 106-9920	9.99e-6	2.101892612943606	8.05142857142857	[O-][S+](C1=CC=CC=C1)C(C=C2)=NN3C2=NN=N3	reduces sperm motility	own	protein inhibitor	NfkappaB activation inhibtior	NA	NA	human	sperm	motility	downregulating	NA	NA	NA	3906779	CHEMBL271023
Acrosome	3h	Ro 106-9920	2.991e-5	1.974405282771808	18.295	[O-][S+](C1=CC=CC=C1)C(C=C2)=NN3C2=NN=N3	reduces sperm motility	own	protein inhibitor	NfkappaB activation inhibtior	NA	NA	human	sperm	motility	downregulating	NA	NA	NA	3906779	CHEMBL271023
Acrosome	3h	SLM 6031434 hydrochloride	9.99e-6	4.241813923234897	46.16214285714286	CCCCCCCCOC1=C(C(F)(F)F)C=C(C2=NOC([C@@]3([H])N(C(N)=N)CCC3)=N2)C=C1	induces acrosome reaction	own	kinase	Sphk2	in vitro	NA	human	sperm	acrosome	increasing	NA	http://www.bindingdb.org/bind/chemsearch/marvin/MolStructure.jsp?monomerid=50514480	NA	131981195	CHEMBL4595333
Acrosome	3h	SLM 6031434 hydrochloride	2.991e-5	6.000826118605678	70.72642857142857	CCCCCCCCOC1=C(C(F)(F)F)C=C(C2=NOC([C@@]3([H])N(C(N)=N)CCC3)=N2)C=C1	induces acrosome reaction	own	kinase	Sphk2	in vitro	NA	human	sperm	acrosome	increasing	NA	http://www.bindingdb.org/bind/chemsearch/marvin/MolStructure.jsp?monomerid=50514480	NA	131981195	CHEMBL4595333
Acrosome	3h	Sodium orthovanadate	9.99e-6	0.484198030896835	0.2385714285714284	[O-][V]([O-])([O-])=O	blocks progesterone induced acrosome reaction;blocks progesterone induced ca2+ response	published	enzyme	Tyr phosphatase	in vitro	NA	human	sperm	acrosome_p4/ca_p4	downregulating	[27696749]	NA	NA	61672	CHEMBL179166
Acrosome	3h	Sodium orthovanadate	2.991e-5	0.6308380921894933	0.2842857142857129	[O-][V]([O-])([O-])=O	blocks progesterone induced acrosome reaction;blocks progesterone induced ca2+ response	published	enzyme	Tyr phosphatase	in vitro	NA	human	sperm	acrosome_p4/ca_p4	downregulating	[27696749]	NA	NA	61672	CHEMBL179166
Acrosome	3h	T16Ainh-A01	9.99e-6	0.7953167853094668	0.5549999999999979	CCC1=C(N=C(NC1=O)SCC(NC2=NC(C3=CC=C(C=C3)OC)=CS2)=O)C	blocks acrosome reaction in conjunction w. rhZP3	published	channel inhibitor	TMEM16A	in vitro	NA	human	sperm	acrosome	blocking	[22473777]	NA	NA	135460621	CHEMBL1299863
Acrosome	3h	T16Ainh-A01	2.991e-5	1.2665718291901318	1.019285714285715	CCC1=C(N=C(NC1=O)SCC(NC2=NC(C3=CC=C(C=C3)OC)=CS2)=O)C	blocks acrosome reaction in conjunction w. rhZP3	published	channel inhibitor	TMEM16A	in vitro	NA	human	sperm	acrosome	blocking	[22473777]	NA	NA	135460621	CHEMBL1299863
Acrosome	3h	TAE226	9.99e-6	1.307205991582022	1.3692857142857138	CNC(C1=CC=CC=C1NC2=NC(NC3=CC=C(N4CCOCC4)C=C3OC)=NC=C2Cl)=O	NA	inferred	kinase	FAK	NA	NA	NA	NA	motility	enhancing	NA	http://www.bindingdb.org/bind/chemsearch/marvin/MolStructure.jsp?monomerid=50334594	https://go.drugbank.com/drugs/DB07460	9934347	CHEMBL458997
Acrosome	3h	TAE226	2.991e-5	1.6652511882234302	1.967142857142856	CNC(C1=CC=CC=C1NC2=NC(NC3=CC=C(N4CCOCC4)C=C3OC)=NC=C2Cl)=O	NA	inferred	kinase	FAK	NA	NA	NA	NA	motility	enhancing	NA	http://www.bindingdb.org/bind/chemsearch/marvin/MolStructure.jsp?monomerid=50334594	https://go.drugbank.com/drugs/DB07460	9934347	CHEMBL458997
Acrosome	3h	TP 003	9.99e-6	1.6955083101764203	1.904285714285713	CC(O)(C1=C(F)C2=NC=C(C3=CC=C(F)C(C4=CC=C(F)C=C4C#N)=C3)N2C=C1)C	enhances sperm motility	own	receptor agonist	GABAA	NA	NA	human	sperm	motility	enhancing	NA	NA	NA	10001434	CHEMBL4303606
Acrosome	3h	TP 003	2.991e-5	2.010054479715232	2.8378571428571417	CC(O)(C1=C(F)C2=NC=C(C3=CC=C(F)C(C4=CC=C(F)C=C4C#N)=C3)N2C=C1)C	enhances sperm motility	own	receptor agonist	GABAA	NA	NA	human	sperm	motility	enhancing	NA	NA	NA	10001434	CHEMBL4303606
Acrosome	3h	Tacrolimus	9.99e-6	1.1081914153648165	0.5328571428571429	C[C@@](C[C@]([C@@]1([H])O[C@](C(C(N2[C@]([H])(C(O[C@]([C@]([C@@](C3)([H])O)([H])C)([H])/C(C)=C/[C@]4([H])CC[C@](O)([H])[C@@](OC)([H])C4)=O)CCCC2)=O)=O)(O)[C@@](C)([H])C[C@]1([H])OC)([H])OC)([H])C/C(C)=C/[C@](CC=C)([H])C3=O	blocks progesterone induced acrosome reaction	published	enzyme	PP2B	in vitro	NA	human	sperm	acrosome_p4	downregulating	[27696749]	http://www.bindingdb.org/bind/chemsearch/marvin/MolStructure.jsp?monomerid=50030448	https://go.drugbank.com/drugs/DB00864	445643	CHEMBL269732|CHEMBL66247
Acrosome	3h	Tacrolimus	2.991e-5	0.9853289360259092	0.3757142857142845	C[C@@](C[C@]([C@@]1([H])O[C@](C(C(N2[C@]([H])(C(O[C@]([C@]([C@@](C3)([H])O)([H])C)([H])/C(C)=C/[C@]4([H])CC[C@](O)([H])[C@@](OC)([H])C4)=O)CCCC2)=O)=O)(O)[C@@](C)([H])C[C@]1([H])OC)([H])OC)([H])C/C(C)=C/[C@](CC=C)([H])C3=O	blocks progesterone induced acrosome reaction	published	enzyme	PP2B	in vitro	NA	human	sperm	acrosome_p4	downregulating	[27696749]	http://www.bindingdb.org/bind/chemsearch/marvin/MolStructure.jsp?monomerid=50030448	https://go.drugbank.com/drugs/DB00864	445643	CHEMBL269732|CHEMBL66247
Acrosome	3h	Tafenoquine	9.99e-6	5.998750228146199	46.71071428571429	FC(F)(C1=CC=CC(OC2=C(C=C(C3=C2C(C)=CC(OC)=N3)NC(CCCN)C)OC)=C1)F	NA	own	antimicrobial	NA	NA	NA	human	sperm	acrosome	increasing	NA	NA	https://go.drugbank.com/drugs/DB06608	115358	CHEMBL298470
Acrosome	3h	Tafenoquine	2.991e-5	7.344616638511924	74.98785714285714	FC(F)(C1=CC=CC(OC2=C(C=C(C3=C2C(C)=CC(OC)=N3)NC(CCCN)C)OC)=C1)F	NA	own	antimicrobial	NA	NA	NA	human	sperm	acrosome	increasing	NA	NA	https://go.drugbank.com/drugs/DB06608	115358	CHEMBL298470
Acrosome	3h	Tak-063	9.99e-6	1.0678658935028251	0.7078571428571419	FC1=C(N2N=C(C3=CC=NN3C4=CC=CC=C4)C(C(OC)=C2)=O)C=CC(N5C=CC=N5)=C1	enhances sperm motility	own	enzyme	PDE	NA	NA	human	sperm	motility	enhancing	NA	NA	NA	46848915	CHEMBL3989972
Acrosome	3h	Tak-063	2.991e-5	0.5085482772979061	0.3928571428571414	FC1=C(N2N=C(C3=CC=NN3C4=CC=CC=C4)C(C(OC)=C2)=O)C=CC(N5C=CC=N5)=C1	enhances sperm motility	own	enzyme	PDE	NA	NA	human	sperm	motility	enhancing	NA	NA	NA	46848915	CHEMBL3989972
Acrosome	3h	Tamsulosin	9.99e-6	1.305643886312608	0.8114285714285696	CCOC1=CC=CC=C1OCCN[C@@](C)([H])CC2=CC(S(=O)(N)=O)=C(C=C2)OC	intereferes with ejaculation	published	receptor antagonist	alpha1-adrenergic	in vivo	human	NA	sperm	motility_spermatogenesis_ejaculation	downregulating	[19201696]	http://www.bindingdb.org/bind/chemsearch/marvin/MolStructure.jsp?monomerid=50060964	https://go.drugbank.com/drugs/DB00706	129211	CHEMBL836
Acrosome	3h	Tamsulosin	2.991e-5	1.3942895975016305	1.12	CCOC1=CC=CC=C1OCCN[C@@](C)([H])CC2=CC(S(=O)(N)=O)=C(C=C2)OC	intereferes with ejaculation	published	receptor antagonist	alpha1-adrenergic	in vivo	human	NA	sperm	motility_spermatogenesis_ejaculation	downregulating	[19201696]	http://www.bindingdb.org/bind/chemsearch/marvin/MolStructure.jsp?monomerid=50060964	https://go.drugbank.com/drugs/DB00706	129211	CHEMBL836
Acrosome	3h	Tideglusib	9.99e-6	1.1902700472639267	0.7228571428571415	O=C(N1CC2=CC=CC=C2)N(C3=CC=CC4=CC=CC=C34)SC1=O	spermicidial;vaginal treatment	published	kinase	GSK-3beta	both	rabbit	human	sperm	viability	decreasing	[32550526]	http://www.bindingdb.org/bind/chemsearch/marvin/MolStructure.jsp?monomerid=50166940	https://go.drugbank.com/drugs/DB12129	11313622	CHEMBL3545157
Acrosome	3h	Tideglusib	2.991e-5	1.408090554726135	0.9835714285714277	O=C(N1CC2=CC=CC=C2)N(C3=CC=CC4=CC=CC=C34)SC1=O	spermicidial;vaginal treatment	published	kinase	GSK-3beta	both	rabbit	human	sperm	viability	decreasing	[32550526]	http://www.bindingdb.org/bind/chemsearch/marvin/MolStructure.jsp?monomerid=50166940	https://go.drugbank.com/drugs/DB12129	11313622	CHEMBL3545157
Acrosome	3h	Torin 2	9.99e-6	1.729479700404228	1.707857142857141	NC1=NC=C(C2=CC3=C(N=CC(C=C4)=C3N(C5=CC(C(F)(F)F)=CC=C5)C4=O)C=C2)C=C1	enhances sperm motility	own	kinase	mTOR	NA	NA	human	sperm	motility	enhancing	NA	http://www.bindingdb.org/bind/chemsearch/marvin/MolStructure.jsp?monomerid=50341209	NA	51358113	CHEMBL1765602
Acrosome	3h	Torin 2	2.991e-5	1.5762507173561473	1.7928571428571418	NC1=NC=C(C2=CC3=C(N=CC(C=C4)=C3N(C5=CC(C(F)(F)F)=CC=C5)C4=O)C=C2)C=C1	enhances sperm motility	own	kinase	mTOR	NA	NA	human	sperm	motility	enhancing	NA	http://www.bindingdb.org/bind/chemsearch/marvin/MolStructure.jsp?monomerid=50341209	NA	51358113	CHEMBL1765602
Acrosome	3h	Trequinsin hydrochloride	9.99e-6	1.7306234946978698	1.553571428571428	O=C(N/1C)N2C(C3=CC(OC)=C(C=C3CC2)OC)=CC1=N/C4=C(C=C(C=C4C)C)C	increases hyperactivated sperm;increases penetration index;increases motility	own_published	enzyme	PDE	in vitro	NA	human	sperm	motility/capacitation/ca_p4	enhancing	[31368510]	NA	NA	5537	CHEMBL285913|CHEMBL588593|CHEMBL1411581
Acrosome	3h	Trequinsin hydrochloride	2.991e-5	1.4274331143750665	1.582857142857142	O=C(N/1C)N2C(C3=CC(OC)=C(C=C3CC2)OC)=CC1=N/C4=C(C=C(C=C4C)C)C	increases hyperactivated sperm;increases penetration index;increases motility	own_published	enzyme	PDE	in vitro	NA	human	sperm	motility/capacitation/ca_p4	enhancing	[31368510]	NA	NA	5537	CHEMBL285913|CHEMBL588593|CHEMBL1411581
Acrosome	3h	UK 78282 hydrochloride	9.99e-6	1.7074189862622815	1.4292857142857134	COC1=CC=C(CCCN2CCC(CC2)COC(C3=CC=CC=C3)C4=CC=CC=C4)C=C1	p4 evoked ca2+ response	published	channel blocker	KV1.3_KV1.4	in vitro	NA	human	sperm	ca_p4	increasing	[31368510]	NA	NA	656768	CHEMBL9653
Acrosome	3h	UK 78282 hydrochloride	2.991e-5	3.6289709902337375	2.8499999999999988	COC1=CC=C(CCCN2CCC(CC2)COC(C3=CC=CC=C3)C4=CC=CC=C4)C=C1	p4 evoked ca2+ response	published	channel blocker	KV1.3_KV1.4	in vitro	NA	human	sperm	ca_p4	increasing	[31368510]	NA	NA	656768	CHEMBL9653
Acrosome	3h	Urinastatin	9.99e-6	1.360781034908236	0.9135714285714274	C1(C2=CC=CO2)OCC3(CCC=CC3)CO1	interferes with liquefaction;reduces sperm motility	published	enzyme	serine protease inhibitor	in vitro	NA	human	sperm	motility	downregulating	[8046020]	NA	NA	105102	NA
Acrosome	3h	Urinastatin	2.991e-5	1.611900275794793	0.8564285714285713	C1(C2=CC=CO2)OCC3(CCC=CC3)CO1	interferes with liquefaction;reduces sperm motility	published	enzyme	serine protease inhibitor	in vitro	NA	human	sperm	motility	downregulating	[8046020]	NA	NA	105102	NA
Acrosome	3h	bpV(phen)	9.99e-6	1.3451393444243729	1.057142857142857	C1=CC2=C(C3=C(C=CC=N3)C=C2)N=C1.O.O.O.[OH-].OO.OO.[K+].[V]	blocks progesterone induced acrosome reaction;blocks progesterone induced ca2+ response	published	enzyme	Tyr phosphatase	in vitro	NA	human	sperm	acrosome_p4/ca_p4	downregulating	[27696749]	NA	NA	16760322	NA
Acrosome	3h	bpV(phen)	2.991e-5	1.954862804379556	1.7942857142857145	C1=CC2=C(C3=C(C=CC=N3)C=C2)N=C1.O.O.O.[OH-].OO.OO.[K+].[V]	blocks progesterone induced acrosome reaction;blocks progesterone induced ca2+ response	published	enzyme	Tyr phosphatase	in vitro	NA	human	sperm	acrosome_p4/ca_p4	downregulating	[27696749]	NA	NA	16760322	NA
Acrosome	3h	n-[4-(4-Chlorophenyl)-1,3-thiazol-2-yl]guanidine	9.99e-6	1.731488357922364	1.419999999999999	N=C(NC1=NC(C2=CC=C(C=C2)Cl)=CS1)N	NA	published	channel blocker	Hv1	in vitro	NA	NA	oocytes	motility/capacitation	downregulating/increasing	[26365828]	NA	NA	3785911	CHEMBL358647
Acrosome	3h	n-[4-(4-Chlorophenyl)-1,3-thiazol-2-yl]guanidine	2.991e-5	1.8648353315141872	1.6392857142857131	N=C(NC1=NC(C2=CC=C(C=C2)Cl)=CS1)N	NA	published	channel blocker	Hv1	in vitro	NA	NA	oocytes	motility/capacitation	downregulating/increasing	[26365828]	NA	NA	3785911	CHEMBL358647
Acrosome_agonist	3h	183	9.99e-6	0.4237029793013739	6.47317679465218	O=C(N1C(CC2=CC=CC=C2)CCCC1)N3CCCCC3	reduces acrosome reaction	published	enzyme	ABHD2	in vitro	NA	mouse	sperm	acrosome_p4	blocking	[31525885]	NA	NA	NA	NA
Acrosome_agonist	3h	183	2.991e-5	0.5021886388362407	7.816856461419586	O=C(N1C(CC2=CC=CC=C2)CCCC1)N3CCCCC3	reduces acrosome reaction	published	enzyme	ABHD2	in vitro	NA	mouse	sperm	acrosome_p4	blocking	[31525885]	NA	NA	NA	NA
Acrosome_agonist	3h	2-Guanidinobenzimidazole	9.99e-6	0.0428725006457127	-0.7961302025596972	N=C(N)NC1=NC(C=CC=C2)=C2N1	reduces sperm motility	published	channel blocker	Hv1	in vitro	NA	bovine	sperm	motility/capacitation	downregulating/increasing	[31254725; 26365828]	NA	NA	36149	NA
Acrosome_agonist	3h	2-Guanidinobenzimidazole	2.991e-5	0.1294081591234563	-2.331284221841512	N=C(N)NC1=NC(C=CC=C2)=C2N1	reduces sperm motility	published	channel blocker	Hv1	in vitro	NA	bovine	sperm	motility/capacitation	downregulating/increasing	[31254725; 26365828]	NA	NA	36149	NA
Acrosome_agonist	3h	666-15	9.99e-6	2.1420029858205787	50.81460579797774	NCCCOC1=CC2=CC=CC=C2C=C1C(NCCOC3=C(C(NC4=CC=C(Cl)C=C4O)=O)C=C5C=CC=CC5=C3)=O	reduces sperm motility;induces acrosome reaction	own	protein inhibitor	CREB	in vitro	NA	human	sperm	acrosome	increasing	NA	NA	NA	71566397	CHEMBL3582491
Acrosome_agonist	3h	666-15	2.991e-5	1.1399932954127925	-29.144411972185825	NCCCOC1=CC2=CC=CC=C2C=C1C(NCCOC3=C(C(NC4=CC=C(Cl)C=C4O)=O)C=C5C=CC=CC5=C3)=O	reduces sperm motility;induces acrosome reaction	own	protein inhibitor	CREB	in vitro	NA	human	sperm	acrosome	increasing	NA	NA	NA	71566397	CHEMBL3582491
Acrosome_agonist	3h	68853496	9.99e-6	3.907803302769063	-55.45701904665927	O=C(C1=C(C2=CC(NS(C3=CC=C(C=C3)C(C)(C)C)(=O)=O)=CN=C2N1)C4=CC=CC=C4)N[C@]5([H])[C@@](O)([H])CCC5	NA	patent	NA	NA	NA	NA	NA	NA	capacitation	downregulating	NA	NA	NA	25215041	NA
Acrosome_agonist	3h	68853496	2.991e-5	3.449554206894791	-40.61271792804594	O=C(C1=C(C2=CC(NS(C3=CC=C(C=C3)C(C)(C)C)(=O)=O)=CN=C2N1)C4=CC=CC=C4)N[C@]5([H])[C@@](O)([H])CCC5	NA	patent	NA	NA	NA	NA	NA	NA	capacitation	downregulating	NA	NA	NA	25215041	NA
Acrosome_agonist	3h	A23187	9.99e-6	5.124674113893294	106.35560482381004	O=C(C1=CC=CN1)[C@@H](C)[C@@]([C@H](C)C[C@H]2C)([H])O[C@]2(CC[C@H]3C)O[C@@H]3CC4=NC(C(C(O)=O)=C5NC)=C(C=C5)O4	NA	own_published	antimicrobial	ionophore	NA	NA	human	sperm	motility/acrosome	decreasing/increasing	NA	NA	NA	11957499	CHEMBL1256686
Acrosome_agonist	3h	A23187	2.991e-5	5.249867221740114	105.5661930195842	O=C(C1=CC=CN1)[C@@H](C)[C@@]([C@H](C)C[C@H]2C)([H])O[C@]2(CC[C@H]3C)O[C@@H]3CC4=NC(C(C(O)=O)=C5NC)=C(C=C5)O4	NA	own_published	antimicrobial	ionophore	NA	NA	human	sperm	motility/acrosome	decreasing/increasing	NA	NA	NA	11957499	CHEMBL1256686
Acrosome_agonist	3h	ASI-8	9.99e-6	1.1459735343805897	-14.840941919446394	O=C(C1=CC=CC(OCC2=NC3=CC=CC=C3N2)=C1)C4=NON=C4N	blocks sAC	published	enzyme	sAC	in vitro	NA	recombinant protein	NA	capacitation	downregulating	[26961873; 24616449; 32307523]	NA	NA	73386680	NA
Acrosome_agonist	3h	ASI-8	2.991e-5	1.1598183937071305	-14.857737915280978	O=C(C1=CC=CC(OCC2=NC3=CC=CC=C3N2)=C1)C4=NON=C4N	blocks sAC	published	enzyme	sAC	in vitro	NA	recombinant protein	NA	capacitation	downregulating	[26961873; 24616449; 32307523]	NA	NA	73386680	NA
Acrosome_agonist	3h	AZD 7762 hydrochloride	9.99e-6	3.480936511098315	-44.56313614834223	NC(NC1=C(C(N[C@H]2CCCNC2)=O)SC(C3=CC(F)=CC=C3)=C1)=O	NA	own	kinase	Chk1/Chk2	NA	NA	human	sperm	motility	downregulating	NA	NA	NA	11152667	CHEMBL2041933
Acrosome_agonist	3h	AZD 7762 hydrochloride	2.991e-5	3.4314808221310504	-43.955121099129954	NC(NC1=C(C(N[C@H]2CCCNC2)=O)SC(C3=CC(F)=CC=C3)=C1)=O	NA	own	kinase	Chk1/Chk2	NA	NA	human	sperm	motility	downregulating	NA	NA	NA	11152667	CHEMBL2041933
Acrosome_agonist	3h	Alexidine dihydrochloride	9.99e-6	7.381517678417087	147.875306526924	CCCCC(CC)C/N=C(N)/N/C(N)=N/CCCCCC/N=C(N)/N/C(N)=N/CC(CC)CCCC	inhibition of PTPMT1;paper not sperm related	published	enzyme	PTPMT1	in vitro	NA	recombinant protein	NA	motility/viability	downregulating	[20167843]	NA	NA	2090	CHEMBL1195210
Acrosome_agonist	3h	Alexidine dihydrochloride	2.991e-5	8.314591248229691	214.1993348785649	CCCCC(CC)C/N=C(N)/N/C(N)=N/CCCCCC/N=C(N)/N/C(N)=N/CC(CC)CCCC	inhibition of PTPMT1;paper not sperm related	published	enzyme	PTPMT1	in vitro	NA	recombinant protein	NA	motility/viability	downregulating	[20167843]	NA	NA	2090	CHEMBL1195210
Acrosome_agonist	3h	Alfuzosin	9.99e-6	0.1786616467895206	-3.124055225234301	O=C(C1OCCC1)NCCCN(C2=NC3=C(C=C(OC)C(OC)=C3)C(N)=N2)C	interferes with ejaculation	published	receptor antagonist	alpha1-adrenergic	in vivo	human	NA	sperm	spermatogenesis	inhibiting	NA	http://www.bindingdb.org/bind/chemsearch/marvin/MolStructure.jsp?monomerid=50033110	https://go.drugbank.com/drugs/DB00346	2092	CHEMBL709
Acrosome_agonist	3h	Alfuzosin	2.991e-5	0.0374180890059687	0.779334206725113	O=C(C1OCCC1)NCCCN(C2=NC3=C(C=C(OC)C(OC)=C3)C(N)=N2)C	interferes with ejaculation	published	receptor antagonist	alpha1-adrenergic	in vivo	human	NA	sperm	spermatogenesis	inhibiting	NA	http://www.bindingdb.org/bind/chemsearch/marvin/MolStructure.jsp?monomerid=50033110	https://go.drugbank.com/drugs/DB00346	2092	CHEMBL709
Acrosome_agonist	3h	Anandamide	9.99e-6	0.1157595342634165	-2.448856192683657	O=C(CCC/C=C\C/C=C\C/C=C\C/C=C\CCCCC)NCCO	reduces sperm motility	published	channel blocker	Hv1	NA	NA	NA	NA	motility/capacitation	downregulating/increasing	[31254725]	http://www.bindingdb.org/bind/chemsearch/marvin/MolStructure.jsp?monomerid=22988	NA	5281969	CHEMBL15848
Acrosome_agonist	3h	Anandamide	2.991e-5	0.1952459386651042	-3.701837481944292	O=C(CCC/C=C\C/C=C\C/C=C\C/C=C\CCCCC)NCCO	reduces sperm motility	published	channel blocker	Hv1	NA	NA	NA	NA	motility/capacitation	downregulating/increasing	[31254725]	http://www.bindingdb.org/bind/chemsearch/marvin/MolStructure.jsp?monomerid=22988	NA	5281969	CHEMBL15848
Acrosome_agonist	3h	B07 hydrochloride	9.99e-6	0.5535305009676584	-7.753031677248135	FC1=CC=C(C=C1)CN(CC2)CCN2CCCN(C3=CC(Cl)=C(C)C=C3)C(C4CCN(C(C)=O)CC4)=O	reduction of sperm motility	published	receptor antagonist	CCR5	both	rabbit	human	sperm	motility	downregulating	[29496533]	NA	NA	51038251	CHEMBL2017374|CHEMBL2021684
Acrosome_agonist	3h	B07 hydrochloride	2.991e-5	1.3559047486814402	-16.648191071248608	FC1=CC=C(C=C1)CN(CC2)CCN2CCCN(C3=CC(Cl)=C(C)C=C3)C(C4CCN(C(C)=O)CC4)=O	reduction of sperm motility	published	receptor antagonist	CCR5	both	rabbit	human	sperm	motility	downregulating	[29496533]	NA	NA	51038251	CHEMBL2017374|CHEMBL2021684
Acrosome_agonist	3h	BMS-189453	9.99e-6	0.7250982360947885	10.631865363297411	CC1(C)C(C=CC(/C=C/C2=CC=C(C=C2)C(O)=O)=C3)=C3C(C4=CC=CC=C4)=CC1	interferes with spermatogenesis	published	receptor antagonist	retinoic acid	in vivo	rat	NA	sperm	spermatogenesis	inhibiting	NA	http://www.bindingdb.org/bind/chemsearch/marvin/MolStructure.jsp?monomerid=50178961	NA	9875424	CHEMBL2385268
Acrosome_agonist	3h	BMS-189453	2.991e-5	0.422514038485755	7.538042930565347	CC1(C)C(C=CC(/C=C/C2=CC=C(C=C2)C(O)=O)=C3)=C3C(C4=CC=CC=C4)=CC1	interferes with spermatogenesis	published	receptor antagonist	retinoic acid	in vivo	rat	NA	sperm	spermatogenesis	inhibiting	NA	http://www.bindingdb.org/bind/chemsearch/marvin/MolStructure.jsp?monomerid=50178961	NA	9875424	CHEMBL2385268
Acrosome_agonist	3h	BPO-27	9.99e-6	0.4176130746089022	6.483254392152915	CN(C1=C2N(C(C3=CC=CC=C3)=C1C(N4C)=O)C(C=C(C=C5)C(O)=O)=C5O[C@@]2([H])C(O6)=CC=C6Br)C4=O	NA	patent	channel inhibitor	CFTR	NA	NA	NA	NA	acrosome	blocking	NA	http://www.bindingdb.org/bind/chemsearch/marvin/MolStructure.jsp?monomerid=50353351	NA	71108905	CHEMBL2386372
Acrosome_agonist	3h	BPO-27	2.991e-5	0.8548053670026199	12.190533776747635	CN(C1=C2N(C(C3=CC=CC=C3)=C1C(N4C)=O)C(C=C(C=C5)C(O)=O)=C5O[C@@]2([H])C(O6)=CC=C6Br)C4=O	NA	patent	channel inhibitor	CFTR	NA	NA	NA	NA	acrosome	blocking	NA	http://www.bindingdb.org/bind/chemsearch/marvin/MolStructure.jsp?monomerid=50353351	NA	71108905	CHEMBL2386372
Acrosome_agonist	3h	Bithionol	9.99e-6	0.0502257096408496	1.0783029325808655	OC(C(Cl)=C1)=C(C=C1Cl)SC2=CC(Cl)=CC(Cl)=C2O	blocks sAC	published	enzyme	sAC	in vitro	NA	recombinant protein	NA	capacitation	downregulating	[26961873; 32307523]	http://www.bindingdb.org/bind/chemsearch/marvin/MolStructure.jsp?monomerid=36880	https://go.drugbank.com/drugs/DB04813	2406	CHEMBL290106
Acrosome_agonist	3h	Bithionol	2.991e-5	0.0849919192641951	-1.6392891934562503	OC(C(Cl)=C1)=C(C=C1Cl)SC2=CC(Cl)=CC(Cl)=C2O	blocks sAC	published	enzyme	sAC	in vitro	NA	recombinant protein	NA	capacitation	downregulating	[26961873; 32307523]	http://www.bindingdb.org/bind/chemsearch/marvin/MolStructure.jsp?monomerid=36880	https://go.drugbank.com/drugs/DB04813	2406	CHEMBL290106
Acrosome_agonist	3h	CCR6 inhibitor	9.99e-6	0.2539369639333441	4.57522926534315	O=C(C1=C2N=CC=CC2=C(C=C1)C3=C(C(OC(F)(F)F)=CC=C3NS(C4=CC(F)=C(C=C4)C(C)(C)C)(=O)=O)F)O	NA	patent	NA	NA	NA	NA	NA	NA	motility	enhancing	NA	NA	NA	118143215	NA
Acrosome_agonist	3h	CCR6 inhibitor	2.991e-5	0.0950270564142898	-1.7904531559676085	O=C(C1=C2N=CC=CC2=C(C=C1)C3=C(C(OC(F)(F)F)=CC=C3NS(C4=CC(F)=C(C=C4)C(C)(C)C)(=O)=O)F)O	NA	patent	NA	NA	NA	NA	NA	NA	motility	enhancing	NA	NA	NA	118143215	NA
Acrosome_agonist	3h	CCR6 inhibitor 1	9.99e-6	3.8998571786624985	47.93577211192852	FC(F)(C1=CN=C(N[C@]2([H])CC[C@](S(=O)(C3=CC=C(C=C3)C4=CC(C(N)=O)=NC=C4)=O)([H])CC2)C=C1)F	potentially blocks acrosome reaction	inferred from antibody study	receptor agonist	CCR6	in vitro	NA	human	sperm	motility	enhancing	[32412043; 29207656]	http://www.bindingdb.org/bind/chemsearch/marvin/MolStructure.jsp?monomerid=50463591	NA	NA	NA
Acrosome_agonist	3h	CCR6 inhibitor 1	2.991e-5	2.519384903683907	30.98861231482417	FC(F)(C1=CN=C(N[C@]2([H])CC[C@](S(=O)(C3=CC=C(C=C3)C4=CC(C(N)=O)=NC=C4)=O)([H])CC2)C=C1)F	potentially blocks acrosome reaction	inferred from antibody study	receptor agonist	CCR6	in vitro	NA	human	sperm	motility	enhancing	[32412043; 29207656]	http://www.bindingdb.org/bind/chemsearch/marvin/MolStructure.jsp?monomerid=50463591	NA	NA	NA
Acrosome_agonist	3h	CTFRinh-172	9.99e-6	0.1439275635148934	2.5126809768551084	OC(C1=CC=C(/C=C2C(N(C3=CC=CC(C(F)(F)F)=C3)C(S\2)=S)=O)C=C1)=O	blocks progesterone induced acrosome reaction;blocks sperm hyperactivation;blocks rhZP3 induced acrosome reaction	published	channel inhibitor	CFTR	in vitro	NA	human	sperm	acrosome	blocking	[19923167]	NA	NA	504670	NA
Acrosome_agonist	3h	CTFRinh-172	2.991e-5	0.2837347625151631	5.754308172931544	OC(C1=CC=C(/C=C2C(N(C3=CC=CC(C(F)(F)F)=C3)C(S\2)=S)=O)C=C1)=O	blocks progesterone induced acrosome reaction;blocks sperm hyperactivation;blocks rhZP3 induced acrosome reaction	published	channel inhibitor	CFTR	in vitro	NA	human	sperm	acrosome	blocking	[19923167]	NA	NA	504670	NA
Acrosome_agonist	3h	CYM 5442 hydrchloride	9.99e-6	4.66938808131017	62.96482918472237	OCCNC1C2=CC=CC(C3=NOC(C4=CC(OCC)=C(OCC)C=C4)=N3)=C2CC1	reduces sperm motility;induces acrosome reaction	own	receptor agonist	S1P1	in vitro	NA	human	sperm	acrosome	increasing	NA	http://www.bindingdb.org/bind/chemsearch/marvin/MolStructure.jsp?monomerid=427452	NA	25110406	CHEMBL3922179
Acrosome_agonist	3h	CYM 5442 hydrchloride	2.991e-5	5.011188832976806	75.07138298229705	OCCNC1C2=CC=CC(C3=NOC(C4=CC(OCC)=C(OCC)C=C4)=N3)=C2CC1	reduces sperm motility;induces acrosome reaction	own	receptor agonist	S1P1	in vitro	NA	human	sperm	acrosome	increasing	NA	http://www.bindingdb.org/bind/chemsearch/marvin/MolStructure.jsp?monomerid=427452	NA	25110406	CHEMBL3922179
Acrosome_agonist	3h	CZC 25146	9.99e-6	1.862666329708847	-20.39033894319593	COC1=CC(N2CCOCC2)=CC=C1NC3=NC=C(C(NC4=CC=CC=C4NS(C)(=O)=O)=N3)F	LRRK2 neuronal toxicity	own	kinase	LRRK2	both	rat_human	rat_human	primary neurons	motility	downregulating	[21812418]	http://www.bindingdb.org/bind/chemsearch/marvin/MolStructure.jsp?monomerid=50436423	NA	44252884	CHEMBL2397014
Acrosome_agonist	3h	CZC 25146	2.991e-5	2.3649536210624955	-26.77953575867513	COC1=CC(N2CCOCC2)=CC=C1NC3=NC=C(C(NC4=CC=CC=C4NS(C)(=O)=O)=N3)F	LRRK2 neuronal toxicity	own	kinase	LRRK2	both	rat_human	rat_human	primary neurons	motility	downregulating	[21812418]	http://www.bindingdb.org/bind/chemsearch/marvin/MolStructure.jsp?monomerid=50436423	NA	44252884	CHEMBL2397014
Acrosome_agonist	3h	Clofarabine	9.99e-6	4.210802998982977	87.10403439819947	NC1=NC(Cl)=NC2=C1N=CN2[C@@H]3O[C@H](CO)[C@@H](O)[C@@H]3F	enhances sperm motility	own	nucleoside analoge	NA	NA	NA	human	sperm	motility	enhancing	NA	http://www.bindingdb.org/bind/chemsearch/marvin/MolStructure.jsp?monomerid=50247921	https://go.drugbank.com/drugs/DB00631	119182	CHEMBL1750
Acrosome_agonist	3h	Clofarabine	2.991e-5	5.617510736420472	103.65144949444054	NC1=NC(Cl)=NC2=C1N=CN2[C@@H]3O[C@H](CO)[C@@H](O)[C@@H]3F	enhances sperm motility	own	nucleoside analoge	NA	NA	NA	human	sperm	motility	enhancing	NA	http://www.bindingdb.org/bind/chemsearch/marvin/MolStructure.jsp?monomerid=50247921	https://go.drugbank.com/drugs/DB00631	119182	CHEMBL1750
Acrosome_agonist	3h	Cloperastine hydrochloride	9.99e-6	0.072587726948135	-1.444455641775	ClC1=CC=C(C(C2=CC=CC=C2)OCCN3CCCCC3)C=C1	reduces sperm motility	own	receptor antagonist	histamine H1	in vitro	NA	human	sperm	motility	downregulating	NA	NA	NA	2805	CHEMBL415087
Acrosome_agonist	3h	Cloperastine hydrochloride	2.991e-5	0.3049597864395937	-4.857401995364308	ClC1=CC=C(C(C2=CC=CC=C2)OCCN3CCCCC3)C=C1	reduces sperm motility	own	receptor antagonist	histamine H1	in vitro	NA	human	sperm	motility	downregulating	NA	NA	NA	2805	CHEMBL415087
Acrosome_agonist	3h	Compound 19	9.99e-6	1.814979206335265	-19.84614867815512	COC1=CC(C2CCN(C)CC2)=CC=C1NC3=NC=C(Cl)C(NC4=C(S(NC)(=O)=O)C=CC=C4)=N3	blocks TSSK; similarity to brigatinib	published	kinase	TSSK2	in vitro	NA	recombinant protein	NA	motility	downregulating	[28952188]	NA	NA	NA	NA
Acrosome_agonist	3h	Compound 19	2.991e-5	1.9882207281304665	31.85192650072226	COC1=CC(C2CCN(C)CC2)=CC=C1NC3=NC=C(Cl)C(NC4=C(S(NC)(=O)=O)C=CC=C4)=N3	blocks TSSK; similarity to brigatinib	published	kinase	TSSK2	in vitro	NA	recombinant protein	NA	motility	downregulating	[28952188]	NA	NA	NA	NA
Acrosome_agonist	3h	Compound B4	9.99e-6	4.743795157197511	78.57166851422619	O=C1C(NCC(OC)=O)=NNC(SCC(OCC)=O)=N1	reducing sperm motility	published	protein inhibitor	EPPIN	in vitro	NA	human	sperm	motility	downregulating	[26593445]	NA	NA	135412565	CHEMBL1455724
Acrosome_agonist	3h	Compound B4	2.991e-5	6.246074519599191	102.21707145016627	O=C1C(NCC(OC)=O)=NNC(SCC(OCC)=O)=N1	reducing sperm motility	published	protein inhibitor	EPPIN	in vitro	NA	human	sperm	motility	downregulating	[26593445]	NA	NA	135412565	CHEMBL1455724
Acrosome_agonist	3h	Cyclosporin A	9.99e-6	0.3442549170191269	-6.295139238805469	O[C@H]([C@H](C)C/C=C/C)[C@@H](C(N[C@H](C(N(C)CC(N(C)[C@H](C(N[C@H](C(N(C)[C@H](C(N[C@H]1C)=O)CC(C)C)=O)C(C)C)=O)CC(C)C)=O)=O)CC)=O)N(C)C([C@H](C(C)C)N(C)C([C@H](CC(C)C)N(C)C([C@H](CC(C)C)N(C)C([C@@H](C)NC1=O)=O)=O)=O)=O	blocks progesterone induced acrosome reaction	published	enzyme	PP2B	in vitro	NA	human	sperm	acrosome_p4	downregulating	[27696749]	http://www.bindingdb.org/bind/chemsearch/marvin/MolStructure.jsp?monomerid=50022815	https://go.drugbank.com/drugs/DB00091	5284373	CHEMBL160
Acrosome_agonist	3h	Cyclosporin A	2.991e-5	1.708509814591289	-18.95260169975477	O[C@H]([C@H](C)C/C=C/C)[C@@H](C(N[C@H](C(N(C)CC(N(C)[C@H](C(N[C@H](C(N(C)[C@H](C(N[C@H]1C)=O)CC(C)C)=O)C(C)C)=O)CC(C)C)=O)=O)CC)=O)N(C)C([C@H](C(C)C)N(C)C([C@H](CC(C)C)N(C)C([C@H](CC(C)C)N(C)C([C@@H](C)NC1=O)=O)=O)=O)=O	blocks progesterone induced acrosome reaction	published	enzyme	PP2B	in vitro	NA	human	sperm	acrosome_p4	downregulating	[27696749]	http://www.bindingdb.org/bind/chemsearch/marvin/MolStructure.jsp?monomerid=50022815	https://go.drugbank.com/drugs/DB00091	5284373	CHEMBL160
Acrosome_agonist	3h	Dipyridamole	9.99e-6	4.382586015500733	56.3270516308912	OCCN(CCO)C(N=C1N2CCCCC2)=NC3=C1N=C(N(CCO)CCO)N=C3N4CCCCC4	enhances sperm motility	own_published	enzyme	PDE	in vitro	NA	human	sperm	motility	enhancing	NA	http://www.bindingdb.org/bind/chemsearch/marvin/MolStructure.jsp?monomerid=23620	NA	3108	CHEMBL932
Acrosome_agonist	3h	Dipyridamole	2.991e-5	1.8270756355807596	74.78585105310893	OCCN(CCO)C(N=C1N2CCCCC2)=NC3=C1N=C(N(CCO)CCO)N=C3N4CCCCC4	enhances sperm motility	own_published	enzyme	PDE	in vitro	NA	human	sperm	motility	enhancing	NA	http://www.bindingdb.org/bind/chemsearch/marvin/MolStructure.jsp?monomerid=23620	NA	3108	CHEMBL932
Acrosome_agonist	3h	Disulfiram	9.99e-6	3.089224017752498	86.4926601498203	S=C(N(CC)CC)SSC(N(CC)CC)=S	immotile sperm;spermicidial	own_published	enzyme	ALDH	both	rabbit	human	sperm	motility	downregulating	[27084496;4139184]	http://www.bindingdb.org/bind/chemsearch/marvin/MolStructure.jsp?monomerid=50058655	https://go.drugbank.com/drugs/DB00822	3117	CHEMBL964
Acrosome_agonist	3h	Disulfiram	2.991e-5	1.1257067460050023	12.990023178474264	S=C(N(CC)CC)SSC(N(CC)CC)=S	immotile sperm;spermicidial	own_published	enzyme	ALDH	both	rabbit	human	sperm	motility	downregulating	[27084496;4139184]	http://www.bindingdb.org/bind/chemsearch/marvin/MolStructure.jsp?monomerid=50058655	https://go.drugbank.com/drugs/DB00822	3117	CHEMBL964
Acrosome_agonist	3h	Esomeprazole	9.99e-6	2.1563477043033035	25.44593368940844	CC1=CN=C(C(C)=C1OC)C[S@+]([O-])C(N2)=NC3=C2C=C(C=C3)OC	reduces sperm motility	published	enzyme	ChAT	in vitro	NA	human	sperm	motility	downregulating	[32866455]	NA	https://go.drugbank.com/drugs/DB00736	9568614	CHEMBL1201320
Acrosome_agonist	3h	Esomeprazole	2.991e-5	4.040778596887908	50.112533172091766	CC1=CN=C(C(C)=C1OC)C[S@+]([O-])C(N2)=NC3=C2C=C(C=C3)OC	reduces sperm motility	published	enzyme	ChAT	in vitro	NA	human	sperm	motility	downregulating	[32866455]	NA	https://go.drugbank.com/drugs/DB00736	9568614	CHEMBL1201320
Acrosome_agonist	3h	FPL 64176	9.99e-6	1.9220861602064705	25.382108905237	O=C(C(C(C(OC)=O)=C(C)N1)=C1C)C(C=CC=C2)=C2CC3=CC=CC=C3	p4 evoked ca2+ response	published	channel activator	Ca2+ channels	in vitro	NA	human	sperm	ca_p4	increasing	[31368510]	NA	NA	3423	CHEMBL93655
Acrosome_agonist	3h	FPL 64176	2.991e-5	3.862211978594979	48.809163895327366	O=C(C(C(C(OC)=O)=C(C)N1)=C1C)C(C=CC=C2)=C2CC3=CC=CC=C3	p4 evoked ca2+ response	published	channel activator	Ca2+ channels	in vitro	NA	human	sperm	ca_p4	increasing	[31368510]	NA	NA	3423	CHEMBL93655
Acrosome_agonist	3h	Fenvalerate	9.99e-6	1.439501956384948	15.996506432866408	CC(C)C(C1=CC=C(C=C1)Cl)C(OC(C#N)C2=CC(OC3=CC=CC=C3)=CC=C2)=O	blocks progesterone induced acrosome reaction	published	enzyme	PP2B	in vitro	NA	human	sperm	acrosome_p4	downregulating	[27696749]	NA	NA	3347	CHEMBL492491
Acrosome_agonist	3h	Fenvalerate	2.991e-5	0.9590291625232248	11.76391548254896	CC(C)C(C1=CC=C(C=C1)Cl)C(OC(C#N)C2=CC(OC3=CC=CC=C3)=CC=C2)=O	blocks progesterone induced acrosome reaction	published	enzyme	PP2B	in vitro	NA	human	sperm	acrosome_p4	downregulating	[27696749]	NA	NA	3347	CHEMBL492491
Acrosome_agonist	3h	Forskolin	9.99e-6	0.0078234408140958	0.1646007591790121	CC(O[C@]1([H])[C@]2(C)[C@@](C(C[C@](C)(C=C)O2)=O)(O)[C@]3(C)C(C(C)(CC[C@]3([H])O)C)[C@]1([H])O)=O	stimulates acrosome reaction	published	kinase	PKA	in vitro	NA	human	sperm	acrosome	increasing	[7768751]	http://www.bindingdb.org/bind/chemsearch/marvin/MolStructure.jsp?monomerid=50010261	https://go.drugbank.com/drugs/DB02587	5702265	NA
Acrosome_agonist	3h	Forskolin	2.991e-5	0.2530033293469856	-4.343444522825757	CC(O[C@]1([H])[C@]2(C)[C@@](C(C[C@](C)(C=C)O2)=O)(O)[C@]3(C)C(C(C)(CC[C@]3([H])O)C)[C@]1([H])O)=O	stimulates acrosome reaction	published	kinase	PKA	in vitro	NA	human	sperm	acrosome	increasing	[7768751]	http://www.bindingdb.org/bind/chemsearch/marvin/MolStructure.jsp?monomerid=50010261	https://go.drugbank.com/drugs/DB02587	5702265	NA
Acrosome_agonist	3h	GF 109203X	9.99e-6	0.1269174900079425	-2.391749806846044	O=C1C(C2=CNC3=C2C=CC=C3)=C(C(N1)=O)C(C4=CC=CC=C45)=CN5CCCN(C)C	blocks progesterone induced acrosome reaction;blocks progesterone induced ca2+ response	published	kinase	PKC	in vitro	NA	bovine	sperm	acrosome_p4/ca_p4	downregulating	[27696749]	http://www.bindingdb.org/bind/chemsearch/marvin/MolStructure.jsp?monomerid=2683	NA	2396	CHEMBL7463
Acrosome_agonist	3h	GF 109203X	2.991e-5	0.4602119796642028	-7.175249420538144	O=C1C(C2=CNC3=C2C=CC=C3)=C(C(N1)=O)C(C4=CC=CC=C45)=CN5CCCN(C)C	blocks progesterone induced acrosome reaction;blocks progesterone induced ca2+ response	published	kinase	PKC	in vitro	NA	bovine	sperm	acrosome_p4/ca_p4	downregulating	[27696749]	http://www.bindingdb.org/bind/chemsearch/marvin/MolStructure.jsp?monomerid=2683	NA	2396	CHEMBL7463
Acrosome_agonist	3h	GSK1904529A	9.99e-6	0.3199289231715511	-8.69024824481841	O=C(C1=CC(C2=C(N(C=CC=C3)C3=N2)C4=NC(NC5=CC(CC)=C(C=C5OC)N6CCC(N7CCN(S(=O)(C)=O)CC7)CC6)=NC=C4)=CC=C1OC)NC8=C(C=CC=C8F)F	inhibition of hyperactive motility	published	receptor kinase	IGF-1R	in vitro	NA	human	sperm	capacitation	downregulating	[25693802]	http://www.bindingdb.org/bind/chemsearch/marvin/MolStructure.jsp?monomerid=50256480	NA	25124816	CHEMBL466397
Acrosome_agonist	3h	GSK1904529A	2.991e-5	0.1355830731990728	2.7646209143740164	O=C(C1=CC(C2=C(N(C=CC=C3)C3=N2)C4=NC(NC5=CC(CC)=C(C=C5OC)N6CCC(N7CCN(S(=O)(C)=O)CC7)CC6)=NC=C4)=CC=C1OC)NC8=C(C=CC=C8F)F	inhibition of hyperactive motility	published	receptor kinase	IGF-1R	in vitro	NA	human	sperm	capacitation	downregulating	[25693802]	http://www.bindingdb.org/bind/chemsearch/marvin/MolStructure.jsp?monomerid=50256480	NA	25124816	CHEMBL466397
Acrosome_agonist	3h	GW 843682X	9.99e-6	6.866398506135813	122.69474957170212	O=C(N)C(S1)=C(OCC2=CC=CC=C2C(F)(F)F)C=C1N(C=NC3=C4)C3=CC(OC)=C4OC	enhances sperm motility	own	kinase	PLK	NA	NA	human	sperm	motility	enhancing	NA	http://www.bindingdb.org/bind/chemsearch/marvin/MolStructure.jsp?monomerid=25120	NA	9826308	CHEMBL514499
Acrosome_agonist	3h	GW 843682X	2.991e-5	6.597527437636064	120.20222378984852	O=C(N)C(S1)=C(OCC2=CC=CC=C2C(F)(F)F)C=C1N(C=NC3=C4)C3=CC(OC)=C4OC	enhances sperm motility	own	kinase	PLK	NA	NA	human	sperm	motility	enhancing	NA	http://www.bindingdb.org/bind/chemsearch/marvin/MolStructure.jsp?monomerid=25120	NA	9826308	CHEMBL514499
Acrosome_agonist	3h	Genistein	9.99e-6	0.2290134344201446	4.373677315328028	O=C(C(C1=CC=C(O)C=C1)=CO2)C3=C2C=C(O)C=C3O	blocks progesterone induced acrosome reaction;blocks progesterone induced ca2+ response	published	kinase	Tyr	in vitro	NA	human	sperm	acrosome_p4/ca_p4	downregulating	[27696749]	http://www.bindingdb.org/bind/chemsearch/marvin/MolStructure.jsp?monomerid=19459	https://go.drugbank.com/drugs/DB01645	5280961	CHEMBL44
Acrosome_agonist	3h	Genistein	2.991e-5	0.4838780338161224	8.135980382276852	O=C(C(C1=CC=C(O)C=C1)=CO2)C3=C2C=C(O)C=C3O	blocks progesterone induced acrosome reaction;blocks progesterone induced ca2+ response	published	kinase	Tyr	in vitro	NA	human	sperm	acrosome_p4/ca_p4	downregulating	[27696749]	http://www.bindingdb.org/bind/chemsearch/marvin/MolStructure.jsp?monomerid=19459	https://go.drugbank.com/drugs/DB01645	5280961	CHEMBL44
Acrosome_agonist	3h	Gossypol	9.99e-6	0.9616958999194472	-15.559810541166977	OC1=C(C2=C(O)C3=C(C=C2C)C(C(C)C)=C(O)C(O)=C3C=O)C(C)=CC4=C1C(C=O)=C(O)C(O)=C4C(C)C	causes azoospermia	published	mineralcorticoid	NA	in vivo	rat_human	NA	sperm	viability	downregulating	[12020773]	http://www.bindingdb.org/bind/chemsearch/marvin/MolStructure.jsp?monomerid=23223	NA	3503	CHEMBL51483
Acrosome_agonist	3h	Gossypol	2.991e-5	2.406008724119573	-28.868957640498493	OC1=C(C2=C(O)C3=C(C=C2C)C(C(C)C)=C(O)C(O)=C3C=O)C(C)=CC4=C1C(C=O)=C(O)C(O)=C4C(C)C	causes azoospermia	published	mineralcorticoid	NA	in vivo	rat_human	NA	sperm	viability	downregulating	[12020773]	http://www.bindingdb.org/bind/chemsearch/marvin/MolStructure.jsp?monomerid=23223	NA	3503	CHEMBL51483
Acrosome_agonist	3h	H 89 dihydrochloride	9.99e-6	0.2859924678153277	4.897712385367314	O=S(C1=CC=CC2=CN=CC=C21)(NCCNC/C=C/C3=CC=C(Br)C=C3)=O	evokes Ca2+ signaling in sperm cells w/o P4	published	kinase	PKA	in vitro	NA	human	sperm	ca	increasing	[32703901]	NA	NA	449241	CHEMBL104264
Acrosome_agonist	3h	H 89 dihydrochloride	2.991e-5	0.9147110246307304	11.868050656723453	O=S(C1=CC=CC2=CN=CC=C21)(NCCNC/C=C/C3=CC=C(Br)C=C3)=O	evokes Ca2+ signaling in sperm cells w/o P4	published	kinase	PKA	in vitro	NA	human	sperm	ca	increasing	[32703901]	NA	NA	449241	CHEMBL104264
Acrosome_agonist	3h	HC-056456	9.99e-6	2.1779289127479284	-24.10561322180793	[O-][N+]1=C(C(C2=CC=CS2)=O)C(C(C3=CC=CS3)=O)=NO1	blocks ca2+ and Na+ entry;blocks onset of hyperactive motility	published	channel blocker	CatSper	in vitro	NA	mouse	sperm	motility/capacitation	downregulating	[19718436]	http://www.bindingdb.org/bind/chemsearch/marvin/MolStructure.jsp?monomerid=35361	NA	573747	CHEMBL570345
Acrosome_agonist	3h	HC-056456	2.991e-5	2.0548759524086564	-23.907420470959728	[O-][N+]1=C(C(C2=CC=CS2)=O)C(C(C3=CC=CS3)=O)=NO1	blocks ca2+ and Na+ entry;blocks onset of hyperactive motility	published	channel blocker	CatSper	in vitro	NA	mouse	sperm	motility/capacitation	downregulating	[19718436]	http://www.bindingdb.org/bind/chemsearch/marvin/MolStructure.jsp?monomerid=35361	NA	573747	CHEMBL570345
Acrosome_agonist	3h	Hesperadin hydrochloride	9.99e-6	2.802500260888716	-34.59303302092782	O=S(NC1=CC(/C(C(N2)=O)=C(C3=CC=CC=C3)/NC4=CC=C(CN5CCCCC5)C=C4)=C2C=C1)(CC)=O	reduces sperm motility	own	kinase	Aurora B	in vitro	NA	human	sperm	motility	downregulating	NA	http://www.bindingdb.org/bind/chemsearch/marvin/MolStructure.jsp?monomerid=192753	NA	NA	NA
Acrosome_agonist	3h	Hesperadin hydrochloride	2.991e-5	3.22305987656073	-37.50545869864624	O=S(NC1=CC(/C(C(N2)=O)=C(C3=CC=CC=C3)/NC4=CC=C(CN5CCCCC5)C=C4)=C2C=C1)(CC)=O	reduces sperm motility	own	kinase	Aurora B	in vitro	NA	human	sperm	motility	downregulating	NA	http://www.bindingdb.org/bind/chemsearch/marvin/MolStructure.jsp?monomerid=192753	NA	NA	NA
Acrosome_agonist	3h	Hexachlorophene	9.99e-6	0.6732434148739618	-9.073196949847151	OC1=C(C=C(C(Cl)=C1CC2=C(C(Cl)=CC(Cl)=C2Cl)O)Cl)Cl	reduces sperm motility;blocks sAC	own_published	antimicrobial	NA	in vitro	NA	human	sperm	motility	downregulating	NA	NA	https://go.drugbank.com/drugs/DB00756	3598	CHEMBL496
Acrosome_agonist	3h	Hexachlorophene	2.991e-5	1.1614933389179412	-13.278914306829236	OC1=C(C=C(C(Cl)=C1CC2=C(C(Cl)=CC(Cl)=C2Cl)O)Cl)Cl	reduces sperm motility;blocks sAC	own_published	antimicrobial	NA	in vitro	NA	human	sperm	motility	downregulating	NA	NA	https://go.drugbank.com/drugs/DB00756	3598	CHEMBL496
Acrosome_agonist	3h	IBMX	9.99e-6	3.0409527977077304	36.82354126776177	O=C(N(C1=O)C)C2=C(N=CN2)N1CC(C)C	NA	published	enzyme	PDE	NA	NA	human	sperm	capacitation	enhancing	[28025393]	NA	NA	3758	CHEMBL275084
Acrosome_agonist	3h	IBMX	2.991e-5	4.989676453708467	69.29020121603011	O=C(N(C1=O)C)C2=C(N=CN2)N1CC(C)C	NA	published	enzyme	PDE	NA	NA	human	sperm	capacitation	enhancing	[28025393]	NA	NA	3758	CHEMBL275084
Acrosome_agonist	3h	Imiquimod	9.99e-6	2.719243889539361	34.88192414928284	NC1=NC2=C(C=CC=C2)C3=C1N=CN3CC(C)C	reduction of sperm motility;only sperm with X chr	own_published	receptor agonist	TLR	in vitro	NA	mouse	sperm	motility	downregulating	NA	http://www.bindingdb.org/bind/chemsearch/marvin/MolStructure.jsp?monomerid=50240849	https://go.drugbank.com/drugs/DB00724	57469	CHEMBL1282
Acrosome_agonist	3h	Imiquimod	2.991e-5	4.380046785844528	56.49837078840408	NC1=NC2=C(C=CC=C2)C3=C1N=CN3CC(C)C	reduction of sperm motility;only sperm with X chr	own_published	receptor agonist	TLR	in vitro	NA	mouse	sperm	motility	downregulating	NA	http://www.bindingdb.org/bind/chemsearch/marvin/MolStructure.jsp?monomerid=50240849	https://go.drugbank.com/drugs/DB00724	57469	CHEMBL1282
Acrosome_agonist	3h	JQ1	9.99e-6	1.3946506574983113	17.178944539621767	O=C(OC(C)(C)C)C[C@@H]1N=C(C2=CC=C(Cl)C=C2)C3=C(SC(C)=C3C)N4C(C)=NN=C41	interferes with spermatogenesis;reduces sperm count;reduces motility	published	protein inhibitor	BRDT	both	mouse	mouse	sperm	spermatogenesis	inhibiting	[22901802]	http://www.bindingdb.org/bind/chemsearch/marvin/MolStructure.jsp?monomerid=50365262	NA	46907787	CHEMBL1957266
Acrosome_agonist	3h	JQ1	2.991e-5	2.712086576284668	40.2196916255165	O=C(OC(C)(C)C)C[C@@H]1N=C(C2=CC=C(Cl)C=C2)C3=C(SC(C)=C3C)N4C(C)=NN=C41	interferes with spermatogenesis;reduces sperm count;reduces motility	published	protein inhibitor	BRDT	both	mouse	mouse	sperm	spermatogenesis	inhibiting	[22901802]	http://www.bindingdb.org/bind/chemsearch/marvin/MolStructure.jsp?monomerid=50365262	NA	46907787	CHEMBL1957266
Acrosome_agonist	3h	JX 401	9.99e-6	1.181671711068064	14.975309886123146	O=C(C1=CC=C(C=C1OC)SC)N2CCC(CC3=CC=CC=C3)CC2	p4 evoked ca2+ response	published	kinase	p38alpha	in vitro	NA	human	sperm	ca_p4	increasing	[31368510]	NA	NA	1126109	CHEMBL1450144
Acrosome_agonist	3h	JX 401	2.991e-5	1.2553068362759685	16.187980785380773	O=C(C1=CC=C(C=C1OC)SC)N2CCC(CC3=CC=CC=C3)CC2	p4 evoked ca2+ response	published	kinase	p38alpha	in vitro	NA	human	sperm	ca_p4	increasing	[31368510]	NA	NA	1126109	CHEMBL1450144
Acrosome_agonist	3h	KT 5720	9.99e-6	0.0428801620063808	0.8901877792334423	CCCCCCOC([C@@]1(O)[C@]2(C)N3C4=CC=CC=C4C(C3=C56)=C(CNC7=O)C7=C6C8=CC=CC=C8N5[C@](O2)([H])C1)=O	evokes Ca2+ signaling in sperm cells w/o P4	published	kinase	PKA	in vitro	NA	human	sperm	ca	increasing	[32703901]	NA	NA	454202	NA
Acrosome_agonist	3h	KT 5720	2.991e-5	0.0367987809073814	0.940575766737206	CCCCCCOC([C@@]1(O)[C@]2(C)N3C4=CC=CC=C4C(C3=C56)=C(CNC7=O)C7=C6C8=CC=CC=C8N5[C@](O2)([H])C1)=O	evokes Ca2+ signaling in sperm cells w/o P4	published	kinase	PKA	in vitro	NA	human	sperm	ca	increasing	[32703901]	NA	NA	454202	NA
Acrosome_agonist	3h	LRE1	9.99e-6	2.702533966405107	-30.793778763142875	ClC1=CC(N(C2CC2)CC3=CC=CS3)=NC(N)=N1	prevents hyperactivation	published	soluble adenylyl cyclase	sAC	in vitro	human	NA	sperm	capacitation	downregulating	NA	NA	NA	47279808	CHEMBL4876469|CHEMBL4876469
Acrosome_agonist	3h	LRE1	9.99e-6	2.702533966405107	-30.793778763142875	ClC1=CC(N(C2CC2)CC3=CC=CS3)=NC(N)=N1	prevents hyperactivation	published	soluble adenylyl cyclase	sAC	in vitro	human	NA	sperm	capacitation	downregulating	NA	NA	NA	47279808	CHEMBL4876469|CHEMBL4876469
Acrosome_agonist	3h	LRE1	2.991e-5	3.8011726959970393	-46.66263562766636	ClC1=CC(N(C2CC2)CC3=CC=CS3)=NC(N)=N1	prevents hyperactivation	published	soluble adenylyl cyclase	sAC	in vitro	human	NA	sperm	capacitation	downregulating	NA	NA	NA	47279808	CHEMBL4876469|CHEMBL4876469
Acrosome_agonist	3h	LRE1	2.991e-5	3.8011726959970393	-46.66263562766636	ClC1=CC(N(C2CC2)CC3=CC=CS3)=NC(N)=N1	prevents hyperactivation	published	soluble adenylyl cyclase	sAC	in vitro	human	NA	sperm	capacitation	downregulating	NA	NA	NA	47279808	CHEMBL4876469|CHEMBL4876469
Acrosome_agonist	3h	LRRK2-IN-1	9.99e-6	1.6023576350023705	58.88004299774936	CN1CCN(C2CCN(C(C3=CC(OC)=C(C=C3)NC4=NC=C(C(N(C5=CC=CC=C56)C)=N4)N(C)C6=O)=O)CC2)CC1	NA	own	kinase	LRRK2	NA	NA	human	sperm	motility	enhancing	NA	http://www.bindingdb.org/bind/chemsearch/marvin/MolStructure.jsp?monomerid=50379529	NA	46843906	CHEMBL2012582
Acrosome_agonist	3h	LRRK2-IN-1	2.991e-5	4.954541012594376	102.62017535019656	CN1CCN(C2CCN(C(C3=CC(OC)=C(C=C3)NC4=NC=C(C(N(C5=CC=CC=C56)C)=N4)N(C)C6=O)=O)CC2)CC1	NA	own	kinase	LRRK2	NA	NA	human	sperm	motility	enhancing	NA	http://www.bindingdb.org/bind/chemsearch/marvin/MolStructure.jsp?monomerid=50379529	NA	46843906	CHEMBL2012582
Acrosome_agonist	3h	Leelamine hydrochloride	9.99e-6	3.3256054796639933	41.70445765729451	NC[C@@]1(CCC[C@]2([C@]1(CCC3=CC(C(C)C)=CC=C32)[H])C)C	p4 evoked ca2+ response	published	receptor agonist	CB1	in vitro	NA	human	sperm	ca_p4	increasing	[31368510]	NA	NA	62034	CHEMBL70488
Acrosome_agonist	3h	Leelamine hydrochloride	2.991e-5	3.5606930424909047	60.19684907118143	NC[C@@]1(CCC[C@]2([C@]1(CCC3=CC(C(C)C)=CC=C32)[H])C)C	p4 evoked ca2+ response	published	receptor agonist	CB1	in vitro	NA	human	sperm	ca_p4	increasing	[31368510]	NA	NA	62034	CHEMBL70488
Acrosome_agonist	3h	Linsitinib	9.99e-6	6.5064624004505	114.857737915281	C[C@]1(O)C[C@](C2=NC(C3=CC=C(C=CC(C4=CC=CC=C4)=N5)C5=C3)=C6N2C=CN=C6N)([H])C1	NA	own	receptor kinase	IGF-1R	in vitro	NA	human	sperm	motility	enhancing	[25693802]	http://www.bindingdb.org/bind/chemsearch/marvin/MolStructure.jsp?monomerid=50315887	https://go.drugbank.com/drugs/DB06075	NA	NA
Acrosome_agonist	3h	Linsitinib	2.991e-5	6.282180948910183	113.39312707850446	C[C@]1(O)C[C@](C2=NC(C3=CC=C(C=CC(C4=CC=CC=C4)=N5)C5=C3)=C6N2C=CN=C6N)([H])C1	NA	own	receptor kinase	IGF-1R	in vitro	NA	human	sperm	motility	enhancing	[25693802]	http://www.bindingdb.org/bind/chemsearch/marvin/MolStructure.jsp?monomerid=50315887	https://go.drugbank.com/drugs/DB06075	NA	NA
Acrosome_agonist	3h	MJ33	9.99e-6	0.3835558420907218	6.570593570492811	CCCCCCCCCCCCCCCCOCC(COCC(F)(F)F)OP([O-])(OC)=O	prevents capacitation-associated tyrosinephosphorylation by PKA	published	enzyme	PRD	in vitro	NA	human	sperm	viability/acrosome reaction	downregulating	[28025393]	NA	NA	5051741	NA
Acrosome_agonist	3h	MJ33	2.991e-5	1.5992532793640366	19.59420874063622	CCCCCCCCCCCCCCCCOCC(COCC(F)(F)F)OP([O-])(OC)=O	prevents capacitation-associated tyrosinephosphorylation by PKA	published	enzyme	PRD	in vitro	NA	human	sperm	viability/acrosome reaction	downregulating	[28025393]	NA	NA	5051741	NA
Acrosome_agonist	3h	Mibefradil	9.99e-6	1.4037841363451	18.30091706137258	CN(CCCC1=NC2=C(C=CC=C2)N1)CC[C@](CC3)(OC(COC)=O)[C@@H](C(C)C)C4=C3C=C(F)C=C4	blocks ccl-20 induced ca2+ response;blocks progesterone induced ca2+ response	published	channel inhibitor	CatSper	in vitro	NA	human	sperm	ca_p4	blocking	[29207656]	NA	NA	60663	CHEMBL45816
Acrosome_agonist	3h	Mibefradil	2.991e-5	3.266232677592148	38.06980415868857	CN(CCCC1=NC2=C(C=CC=C2)N1)CC[C@](CC3)(OC(COC)=O)[C@@H](C(C)C)C4=C3C=C(F)C=C4	blocks ccl-20 induced ca2+ response;blocks progesterone induced ca2+ response	published	channel inhibitor	CatSper	in vitro	NA	human	sperm	ca_p4	blocking	[29207656]	NA	NA	60663	CHEMBL45816
Acrosome_agonist	3h	Miglustat	9.99e-6	0.0269012062856894	-0.5710638583761529	O[C@@]1([H])[C@@](O)([H])CN(CCCC)[C@](CO)([H])[C@@]1([H])O	intereferes with spermatogenesis	published	enzyme	GCS	in vivo	mouse	NA	sperm	motility_spermatogenesis	downregulating	[12477936]	http://www.bindingdb.org/bind/chemsearch/marvin/MolStructure.jsp?monomerid=18355	https://go.drugbank.com/drugs/DB00419	71299590	NA
Acrosome_agonist	3h	Miglustat	2.991e-5	0.4057876669600513	-6.960260673855368	O[C@@]1([H])[C@@](O)([H])CN(CCCC)[C@](CO)([H])[C@@]1([H])O	intereferes with spermatogenesis	published	enzyme	GCS	in vivo	mouse	NA	sperm	motility_spermatogenesis	downregulating	[12477936]	http://www.bindingdb.org/bind/chemsearch/marvin/MolStructure.jsp?monomerid=18355	https://go.drugbank.com/drugs/DB00419	71299590	NA
Acrosome_agonist	3h	NNC 55-0396 dihydrochloride	9.99e-6	3.5789437492467497	52.34975981725958	FC1=CC(CC[C@@](CCN(C)CCCC2=NC(C=CC=C3)=C3N2)(OC(C4CC4)=O)[C@H]5C(C)C)=C5C=C1	blocks ccl-20 induced ca2+ response	published	channel inhibitor	CatSper	in vitro	NA	human	sperm	ca_p4	blocking	[29207656]	http://www.bindingdb.org/bind/chemsearch/marvin/MolStructure.jsp?monomerid=50461301	NA	9957280	CHEMBL1551597
Acrosome_agonist	3h	NNC 55-0396 dihydrochloride	2.991e-5	3.501418077038318	51.09006012966508	FC1=CC(CC[C@@](CCN(C)CCCC2=NC(C=CC=C3)=C3N2)(OC(C4CC4)=O)[C@H]5C(C)C)=C5C=C1	blocks ccl-20 induced ca2+ response	published	channel inhibitor	CatSper	in vitro	NA	human	sperm	ca_p4	blocking	[29207656]	http://www.bindingdb.org/bind/chemsearch/marvin/MolStructure.jsp?monomerid=50461301	NA	9957280	CHEMBL1551597
Acrosome_agonist	3h	NSC 697923	9.99e-6	5.198373457124473	81.01380630857606	CC1=CC=C(C=C1)S(=O)(=O)C2=CC=C(O2)[N+](=O)[O-]	NA	own	enzyme	NfkappaB activation inhibtior	NA	NA	human	sperm	motility	downregulating	NA	http://www.bindingdb.org/bind/chemsearch/marvin/MolStructure.jsp?monomerid=83278	NA	394449	CHEMBL1698008
Acrosome_agonist	3h	NSC 697923	2.991e-5	5.991686778550515	102.76126171520713	CC1=CC=C(C=C1)S(=O)(=O)C2=CC=C(O2)[N+](=O)[O-]	NA	own	enzyme	NfkappaB activation inhibtior	NA	NA	human	sperm	motility	downregulating	NA	http://www.bindingdb.org/bind/chemsearch/marvin/MolStructure.jsp?monomerid=83278	NA	394449	CHEMBL1698008
Acrosome_agonist	3h	NVP-AEW541	9.99e-6	0.8474386640317296	10.568040579125949	NC1=C(C(C2=CC(OCC3=CC=CC=C3)=CC=C2)=CN4[C@@]5([H])C[C@](CN6CCC6)([H])C5)C4=NC=N1	inhibition of hyperactive motility	published	receptor kinase	IGF-1R	in vitro	NA	human	sperm	capacitation	downregulating	NA	http://www.bindingdb.org/bind/chemsearch/marvin/MolStructure.jsp?monomerid=185145	NA	NA	NA
Acrosome_agonist	3h	NVP-AEW541	2.991e-5	2.791090498527533	31.616782559037947	NC1=C(C(C2=CC(OCC3=CC=CC=C3)=CC=C2)=CN4[C@@]5([H])C[C@](CN6CCC6)([H])C5)C4=NC=N1	inhibition of hyperactive motility	published	receptor kinase	IGF-1R	in vitro	NA	human	sperm	capacitation	downregulating	NA	http://www.bindingdb.org/bind/chemsearch/marvin/MolStructure.jsp?monomerid=185145	NA	NA	NA
Acrosome_agonist	3h	Nafamostat	9.99e-6	0.3348048137826769	5.512445832913437	O=C(OC1=CC2=CC=C(C(N)=N)C=C2C=C1)C3=CC=C(NC(N)=N)C=C3	interferes with liquefaction;reduces sperm motility	published	enzyme	serine protease inhibitor	in vitro	NA	human	sperm	motility_liquefaction	downregulating	[8046020, 32529252]	http://www.bindingdb.org/bind/chemsearch/marvin/MolStructure.jsp?monomerid=50063698	https://go.drugbank.com/drugs/DB12598	4413	CHEMBL273264
Acrosome_agonist	3h	Nafamostat	2.991e-5	1.4158110226726193	15.919244852027292	O=C(OC1=CC2=CC=C(C(N)=N)C=C2C=C1)C3=CC=C(NC(N)=N)C=C3	interferes with liquefaction;reduces sperm motility	published	enzyme	serine protease inhibitor	in vitro	NA	human	sperm	motility_liquefaction	downregulating	[8046020, 32529252]	http://www.bindingdb.org/bind/chemsearch/marvin/MolStructure.jsp?monomerid=50063698	https://go.drugbank.com/drugs/DB12598	4413	CHEMBL273264
Acrosome_agonist	3h	Niclosamide	9.99e-6	0.5005879581162844	7.249151802210374	C1=CC(=C(C=C1[N+](=O)[O-])Cl)NC(=O)C2=C(C=CC(=C2)Cl)O	shape abnormality	own_published	antimicrobial	NA	both	mouse	mouse	sperm	motility	downregulating	[3278217]	http://www.bindingdb.org/bind/chemsearch/marvin/MolStructure.jsp?monomerid=11242	https://go.drugbank.com/drugs/DB06803	4477	CHEMBL1448|CHEMBL1448
Acrosome_agonist	3h	Niclosamide	9.99e-6	0.5005879581162844	7.249151802210374	C1=CC(=C(C=C1[N+](=O)[O-])Cl)NC(=O)C2=C(C=CC(=C2)Cl)O	shape abnormality	own_published	antimicrobial	NA	both	mouse	mouse	sperm	motility	downregulating	[3278217]	http://www.bindingdb.org/bind/chemsearch/marvin/MolStructure.jsp?monomerid=11242	https://go.drugbank.com/drugs/DB06803	4477	CHEMBL1448|CHEMBL1448
Acrosome_agonist	3h	Niclosamide	2.991e-5	0.2944050888819007	4.652490846182267	C1=CC(=C(C=C1[N+](=O)[O-])Cl)NC(=O)C2=C(C=CC(=C2)Cl)O	shape abnormality	own_published	antimicrobial	NA	both	mouse	mouse	sperm	motility	downregulating	[3278217]	http://www.bindingdb.org/bind/chemsearch/marvin/MolStructure.jsp?monomerid=11242	https://go.drugbank.com/drugs/DB06803	4477	CHEMBL1448|CHEMBL1448
Acrosome_agonist	3h	Niclosamide	2.991e-5	0.2944050888819007	4.652490846182267	C1=CC(=C(C=C1[N+](=O)[O-])Cl)NC(=O)C2=C(C=CC(=C2)Cl)O	shape abnormality	own_published	antimicrobial	NA	both	mouse	mouse	sperm	motility	downregulating	[3278217]	http://www.bindingdb.org/bind/chemsearch/marvin/MolStructure.jsp?monomerid=11242	https://go.drugbank.com/drugs/DB06803	4477	CHEMBL1448|CHEMBL1448
Acrosome_agonist	3h	Niflumic acid	9.99e-6	0.2915454654936055	4.854042796197389	FC(F)(C1=CC(NC2=C(C(O)=O)C=CC=N2)=CC=C1)F	blocks acrosome reaction in conjunction w. rhZP3	published	channel inhibitor	TMEM16A	in vitro	NA	human	sperm	acrosome	blocking	[22473777]	http://www.bindingdb.org/bind/chemsearch/marvin/MolStructure.jsp?monomerid=85507	https://go.drugbank.com/drugs/DB04552	4488	CHEMBL63323
Acrosome_agonist	3h	Niflumic acid	2.991e-5	0.0231165007741958	-0.4568510867009157	FC(F)(C1=CC(NC2=C(C(O)=O)C=CC=N2)=CC=C1)F	blocks acrosome reaction in conjunction w. rhZP3	published	channel inhibitor	TMEM16A	in vitro	NA	human	sperm	acrosome	blocking	[22473777]	http://www.bindingdb.org/bind/chemsearch/marvin/MolStructure.jsp?monomerid=85507	https://go.drugbank.com/drugs/DB04552	4488	CHEMBL63323
Acrosome_agonist	3h	Oprea1_544341	9.99e-6	1.6627198845687363	22.268131277503468	CC1=CC=C(C=C1)S(=O)(=O)C2=C(N(C3=NC4=CC=CC=C4N=C23)CC(C5=CC=C(C=C5)[N+](=O)[O-])O)N	reduces sperm motility;role of glycolysis in sperm motility	published	enzyme	GAPDS	both	mice	mouse	sperm	motility	downregulating	[26921398;15546993]	NA	NA	4079380	NA
Acrosome_agonist	3h	Oprea1_544341	2.991e-5	4.016613224525604	49.70942927206157	CC1=CC=C(C=C1)S(=O)(=O)C2=C(N(C3=NC4=CC=CC=C4N=C23)CC(C5=CC=C(C=C5)[N+](=O)[O-])O)N	reduces sperm motility;role of glycolysis in sperm motility	published	enzyme	GAPDS	both	mice	mouse	sperm	motility	downregulating	[26921398;15546993]	NA	NA	4079380	NA
Acrosome_agonist	3h	Ouabain	9.99e-6	0.9088165581380748	19.275084819778957	O[C@H]1[C@H](C)O[C@@H](O[C@H]2C[C@@H](O)[C@@]3(CO)[C@@](CC[C@]4([H])[C@]3([H])[C@H](O)C[C@@]5(C)[C@]4(O)CC[C@@H]5C6=CC(OC6)=O)(O)C2)[C@H](O)[C@@H]1O	reduces sperm motility	published	transporter	Na,K-ATPase alpha 4	in vitro	rat	NA	sperm	motility/capacitation	downregulating	[ 29291372]	http://www.bindingdb.org/bind/chemsearch/marvin/MolStructure.jsp?monomerid=50286739	https://go.drugbank.com/drugs/DB01092	439501	CHEMBL222863
Acrosome_agonist	3h	Ouabain	2.991e-5	0.0814101084721197	3.82276865195339	O[C@H]1[C@H](C)O[C@@H](O[C@H]2C[C@@H](O)[C@@]3(CO)[C@@](CC[C@]4([H])[C@]3([H])[C@H](O)C[C@@]5(C)[C@]4(O)CC[C@@H]5C6=CC(OC6)=O)(O)C2)[C@H](O)[C@@H]1O	reduces sperm motility	published	transporter	Na,K-ATPase alpha 4	in vitro	rat	NA	sperm	motility/capacitation	downregulating	[ 29291372]	http://www.bindingdb.org/bind/chemsearch/marvin/MolStructure.jsp?monomerid=50286739	https://go.drugbank.com/drugs/DB01092	439501	CHEMBL222863
Acrosome_agonist	3h	PD 146176	9.99e-6	0.156338445880426	3.758943867781928	C12=C(C3=CC=CC=C3SC2)NC4=CC=CC=C14	antagonizing ROS effects	own_published	enzyme	15-LOX	NA	NA	human	sperm	motility	downregulating	[29546268]	http://www.bindingdb.org/bind/chemsearch/marvin/MolStructure.jsp?monomerid=50208823	NA	297589	CHEMBL180917
Acrosome_agonist	3h	PD 146176	2.991e-5	3.0161054007843684	-34.468742651751825	C12=C(C3=CC=CC=C3SC2)NC4=CC=CC=C14	antagonizing ROS effects	own_published	enzyme	15-LOX	NA	NA	human	sperm	motility	downregulating	[29546268]	http://www.bindingdb.org/bind/chemsearch/marvin/MolStructure.jsp?monomerid=50208823	NA	297589	CHEMBL180917
Acrosome_agonist	3h	PF 431396	9.99e-6	0.8603474953966733	-10.631865363297376	CN(C1=CC=CC=C1CNC2=NC(NC3=CC(C4)=C(C=C3)NC4=O)=NC=C2C(F)(F)F)S(=O)(C)=O	blocks capacitation	published	kinase	FAK_PYK2	in vitro	NA	mouse	sperm	capacitation	downregulating	[27226326]	NA	NA	11598628	CHEMBL472212
Acrosome_agonist	3h	PF 431396	2.991e-5	0.689427785939737	-8.827975410662091	CN(C1=CC=CC=C1CNC2=NC(NC3=CC(C4)=C(C=C3)NC4=O)=NC=C2C(F)(F)F)S(=O)(C)=O	blocks capacitation	published	kinase	FAK_PYK2	in vitro	NA	mouse	sperm	capacitation	downregulating	[27226326]	NA	NA	11598628	CHEMBL472212
Acrosome_agonist	3h	Pha-665752	9.99e-6	0.0387027556903865	-1.202593301756849	ClC1=C(CS(C2=CC(/C(C(N3)=O)=C/C4=C(C)C(C(N5CCC[C@@H]5CN6CCCC6)=O)=C(C)N4)=C3C=C2)(=O)=O)C(Cl)=CC=C1	p4 evoked ca2+ response	published	receptor kinase	MET	in vitro	NA	human	sperm	ca_p4	increasing	[31368510]	http://www.bindingdb.org/bind/chemsearch/marvin/MolStructure.jsp?monomerid=50242737	NA	10461815	CHEMBL450786
Acrosome_agonist	3h	Pha-665752	2.991e-5	2.2570318603492168	30.25630689643588	ClC1=C(CS(C2=CC(/C(C(N3)=O)=C/C4=C(C)C(C(N5CCC[C@@H]5CN6CCCC6)=O)=C(C)N4)=C3C=C2)(=O)=O)C(Cl)=CC=C1	p4 evoked ca2+ response	published	receptor kinase	MET	in vitro	NA	human	sperm	ca_p4	increasing	[31368510]	http://www.bindingdb.org/bind/chemsearch/marvin/MolStructure.jsp?monomerid=50242737	NA	10461815	CHEMBL450786
Acrosome_agonist	3h	Phenanthroline	9.99e-6	0.5497092314906733	8.371124323961187	C12=NC=CC=C1C=CC3=CC=CN=C23	inhibit proteolytic activity of PSA	published	enzyme	serine protease inhibitor	in vitro	NA	human	sperm	liquefaction	downregulating	[9092810, 32529252]	NA	NA	1318	CHEMBL415879
Acrosome_agonist	3h	Phenanthroline	2.991e-5	0.6090919437029249	9.758473579898563	C12=NC=CC=C1C=CC3=CC=CN=C23	inhibit proteolytic activity of PSA	published	enzyme	serine protease inhibitor	in vitro	NA	human	sperm	liquefaction	downregulating	[9092810, 32529252]	NA	NA	1318	CHEMBL415879
Acrosome_agonist	3h	Pristimerin	9.99e-6	4.034502978972501	-52.111256676408345	CC1=C(C(C=C2[C@](C)(CC[C@@]3(C)[C@]([H])(C[C@](C(OC)=O)(CC4)C)[C@@]4(C)CC[C@]53C)C5=CC=C12)=O)O	reduces sperm motility	published_own	enzyme	ABHD2	in vitro	NA	human	sperm	motility/ca_p4	downregulating	[28507119;29305558]	http://www.bindingdb.org/bind/chemsearch/marvin/MolStructure.jsp?monomerid=50481947	NA	159516	CHEMBL54804
Acrosome_agonist	3h	Pristimerin	2.991e-5	3.6943779641382153	-57.4658201484766	CC1=C(C(C=C2[C@](C)(CC[C@@]3(C)[C@]([H])(C[C@](C(OC)=O)(CC4)C)[C@@]4(C)CC[C@]53C)C5=CC=C12)=O)O	reduces sperm motility	published_own	enzyme	ABHD2	in vitro	NA	human	sperm	motility/ca_p4	downregulating	[28507119;29305558]	http://www.bindingdb.org/bind/chemsearch/marvin/MolStructure.jsp?monomerid=50481947	NA	159516	CHEMBL54804
Acrosome_agonist	3h	Resiquimod	9.99e-6	0.1339147797168808	2.210353051832437	OC(C)(C)CN1C(COCC)=NC2=C1C3=CC=CC=C3N=C2N	reduction of sperm motility;only sperm with X chr	own_published	receptor agonist	TLR	in vitro	NA	mouse	sperm	motility	downregulating	NA	http://www.bindingdb.org/bind/chemsearch/marvin/MolStructure.jsp?monomerid=50241029	https://go.drugbank.com/drugs/DB06530	159603	CHEMBL383322
Acrosome_agonist	3h	Resiquimod	2.991e-5	0.0192725303719121	-0.3392791158587815	OC(C)(C)CN1C(COCC)=NC2=C1C3=CC=CC=C3N=C2N	reduction of sperm motility;only sperm with X chr	own_published	receptor agonist	TLR	in vitro	NA	mouse	sperm	motility	downregulating	NA	http://www.bindingdb.org/bind/chemsearch/marvin/MolStructure.jsp?monomerid=50241029	https://go.drugbank.com/drugs/DB06530	159603	CHEMBL383322
Acrosome_agonist	3h	Ro 106-9920	9.99e-6	6.594211015724855	148.81252309449428	[O-][S+](C1=CC=CC=C1)C(C=C2)=NN3C2=NN=N3	reduces sperm motility	own	protein inhibitor	NfkappaB activation inhibtior	NA	NA	human	sperm	motility	downregulating	NA	NA	NA	3906779	CHEMBL271023
Acrosome_agonist	3h	Ro 106-9920	2.991e-5	6.495138173453641	141.5398568981155	[O-][S+](C1=CC=CC=C1)C(C=C2)=NN3C2=NN=N3	reduces sperm motility	own	protein inhibitor	NfkappaB activation inhibtior	NA	NA	human	sperm	motility	downregulating	NA	NA	NA	3906779	CHEMBL271023
Acrosome_agonist	3h	SLM 6031434 hydrochloride	9.99e-6	4.067701781951803	114.32698444690789	CCCCCCCCOC1=C(C(F)(F)F)C=C(C2=NOC([C@@]3([H])N(C(N)=N)CCC3)=N2)C=C1	induces acrosome reaction	own	kinase	Sphk2	in vitro	NA	human	sperm	acrosome	increasing	NA	http://www.bindingdb.org/bind/chemsearch/marvin/MolStructure.jsp?monomerid=50514480	NA	131981195	CHEMBL4595333
Acrosome_agonist	3h	SLM 6031434 hydrochloride	2.991e-5	7.268896713684168	138.38556888037897	CCCCCCCCOC1=C(C(F)(F)F)C=C(C2=NOC([C@@]3([H])N(C(N)=N)CCC3)=N2)C=C1	induces acrosome reaction	own	kinase	Sphk2	in vitro	NA	human	sperm	acrosome	increasing	NA	http://www.bindingdb.org/bind/chemsearch/marvin/MolStructure.jsp?monomerid=50514480	NA	131981195	CHEMBL4595333
Acrosome_agonist	3h	Sodium orthovanadate	9.99e-6	0.6289985121368464	9.325136887366073	[O-][V]([O-])([O-])=O	blocks progesterone induced acrosome reaction;blocks progesterone induced ca2+ response	published	enzyme	Tyr phosphatase	in vitro	NA	human	sperm	acrosome_p4/ca_p4	downregulating	[27696749]	NA	NA	61672	CHEMBL179166
Acrosome_agonist	3h	Sodium orthovanadate	2.991e-5	0.085302185477034	1.672881185125452	[O-][V]([O-])([O-])=O	blocks progesterone induced acrosome reaction;blocks progesterone induced ca2+ response	published	enzyme	Tyr phosphatase	in vitro	NA	human	sperm	acrosome_p4/ca_p4	downregulating	[27696749]	NA	NA	61672	CHEMBL179166
Acrosome_agonist	3h	T16Ainh-A01	9.99e-6	0.538448163264819	8.109106788941546	CCC1=C(N=C(NC1=O)SCC(NC2=NC(C3=CC=C(C=C3)OC)=CS2)=O)C	blocks acrosome reaction in conjunction w. rhZP3	published	channel inhibitor	TMEM16A	in vitro	NA	human	sperm	acrosome	blocking	[22473777]	NA	NA	135460621	CHEMBL1299863
Acrosome_agonist	3h	T16Ainh-A01	2.991e-5	0.4026537888498003	6.6075447613288985	CCC1=C(N=C(NC1=O)SCC(NC2=NC(C3=CC=C(C=C3)OC)=CS2)=O)C	blocks acrosome reaction in conjunction w. rhZP3	published	channel inhibitor	TMEM16A	in vitro	NA	human	sperm	acrosome	blocking	[22473777]	NA	NA	135460621	CHEMBL1299863
Acrosome_agonist	3h	TAE226	9.99e-6	0.6106632645027905	10.739359736638798	CNC(C1=CC=CC=C1NC2=NC(NC3=CC=C(N4CCOCC4)C=C3OC)=NC=C2Cl)=O	NA	inferred	kinase	FAK	NA	NA	NA	NA	motility	enhancing	NA	http://www.bindingdb.org/bind/chemsearch/marvin/MolStructure.jsp?monomerid=50334594	https://go.drugbank.com/drugs/DB07460	9934347	CHEMBL458997
Acrosome_agonist	3h	TAE226	2.991e-5	1.664073785518559	31.63693775403944	CNC(C1=CC=CC=C1NC2=NC(NC3=CC=C(N4CCOCC4)C=C3OC)=NC=C2Cl)=O	NA	inferred	kinase	FAK	NA	NA	NA	NA	motility	enhancing	NA	http://www.bindingdb.org/bind/chemsearch/marvin/MolStructure.jsp?monomerid=50334594	https://go.drugbank.com/drugs/DB07460	9934347	CHEMBL458997
Acrosome_agonist	3h	TP 003	9.99e-6	5.099188997740343	100.18139675501362	CC(O)(C1=C(F)C2=NC=C(C3=CC=C(F)C(C4=CC=C(F)C=C4C#N)=C3)N2C=C1)C	enhances sperm motility	own	receptor agonist	GABAA	NA	NA	human	sperm	motility	enhancing	NA	NA	NA	10001434	CHEMBL4303606
Acrosome_agonist	3h	TP 003	2.991e-5	6.674384215195749	115.73448889784676	CC(O)(C1=C(F)C2=NC=C(C3=CC=C(F)C(C4=CC=C(F)C=C4C#N)=C3)N2C=C1)C	enhances sperm motility	own	receptor agonist	GABAA	NA	NA	human	sperm	motility	enhancing	NA	NA	NA	10001434	CHEMBL4303606
Acrosome_agonist	3h	Tacrolimus	9.99e-6	0.9688661621076028	-13.917162148543794	C[C@@](C[C@]([C@@]1([H])O[C@](C(C(N2[C@]([H])(C(O[C@]([C@]([C@@](C3)([H])O)([H])C)([H])/C(C)=C/[C@]4([H])CC[C@](O)([H])[C@@](OC)([H])C4)=O)CCCC2)=O)=O)(O)[C@@](C)([H])C[C@]1([H])OC)([H])OC)([H])C/C(C)=C/[C@](CC=C)([H])C3=O	blocks progesterone induced acrosome reaction	published	enzyme	PP2B	in vitro	NA	human	sperm	acrosome_p4	downregulating	[27696749]	http://www.bindingdb.org/bind/chemsearch/marvin/MolStructure.jsp?monomerid=50030448	https://go.drugbank.com/drugs/DB00864	445643	CHEMBL269732|CHEMBL66247
Acrosome_agonist	3h	Tacrolimus	2.991e-5	2.0923397237663366	-24.011555645134187	C[C@@](C[C@]([C@@]1([H])O[C@](C(C(N2[C@]([H])(C(O[C@]([C@]([C@@](C3)([H])O)([H])C)([H])/C(C)=C/[C@]4([H])CC[C@](O)([H])[C@@](OC)([H])C4)=O)CCCC2)=O)=O)(O)[C@@](C)([H])C[C@]1([H])OC)([H])OC)([H])C/C(C)=C/[C@](CC=C)([H])C3=O	blocks progesterone induced acrosome reaction	published	enzyme	PP2B	in vitro	NA	human	sperm	acrosome_p4	downregulating	[27696749]	http://www.bindingdb.org/bind/chemsearch/marvin/MolStructure.jsp?monomerid=50030448	https://go.drugbank.com/drugs/DB00864	445643	CHEMBL269732|CHEMBL66247
Acrosome_agonist	3h	Tafenoquine	9.99e-6	5.453153381847206	86.05260505895396	FC(F)(C1=CC=CC(OC2=C(C=C(C3=C2C(C)=CC(OC)=N3)NC(CCCN)C)OC)=C1)F	NA	own	antimicrobial	NA	NA	NA	human	sperm	acrosome	increasing	NA	NA	https://go.drugbank.com/drugs/DB06608	115358	CHEMBL298470
Acrosome_agonist	3h	Tafenoquine	2.991e-5	7.759113149143609	160.5831569753771	FC(F)(C1=CC=CC(OC2=C(C=C(C3=C2C(C)=CC(OC)=N3)NC(CCCN)C)OC)=C1)F	NA	own	antimicrobial	NA	NA	NA	human	sperm	acrosome	increasing	NA	NA	https://go.drugbank.com/drugs/DB06608	115358	CHEMBL298470
Acrosome_agonist	3h	Tak-063	9.99e-6	6.316251485089296	113.81302697436932	FC1=C(N2N=C(C3=CC=NN3C4=CC=CC=C4)C(C(OC)=C2)=O)C=CC(N5C=CC=N5)=C1	enhances sperm motility	own	enzyme	PDE	NA	NA	human	sperm	motility	enhancing	NA	NA	NA	46848915	CHEMBL3989972
Acrosome_agonist	3h	Tak-063	2.991e-5	6.5872309924473615	116.89677180960064	FC1=C(N2N=C(C3=CC=NN3C4=CC=CC=C4)C(C(OC)=C2)=O)C=CC(N5C=CC=N5)=C1	enhances sperm motility	own	enzyme	PDE	NA	NA	human	sperm	motility	enhancing	NA	NA	NA	46848915	CHEMBL3989972
Acrosome_agonist	3h	Tamsulosin	9.99e-6	0.4376921254333306	8.458463502301061	CCOC1=CC=CC=C1OCCN[C@@](C)([H])CC2=CC(S(=O)(N)=O)=C(C=C2)OC	intereferes with ejaculation	published	receptor antagonist	alpha1-adrenergic	in vivo	human	NA	sperm	motility_spermatogenesis_ejaculation	downregulating	[19201696]	http://www.bindingdb.org/bind/chemsearch/marvin/MolStructure.jsp?monomerid=50060964	https://go.drugbank.com/drugs/DB00706	129211	CHEMBL836
Acrosome_agonist	3h	Tamsulosin	2.991e-5	1.067368694014711	14.333702845241714	CCOC1=CC=CC=C1OCCN[C@@](C)([H])CC2=CC(S(=O)(N)=O)=C(C=C2)OC	intereferes with ejaculation	published	receptor antagonist	alpha1-adrenergic	in vivo	human	NA	sperm	motility_spermatogenesis_ejaculation	downregulating	[19201696]	http://www.bindingdb.org/bind/chemsearch/marvin/MolStructure.jsp?monomerid=50060964	https://go.drugbank.com/drugs/DB00706	129211	CHEMBL836
Acrosome_agonist	3h	Tideglusib	9.99e-6	0.3570739596059858	5.653532197924016	O=C(N1CC2=CC=CC=C2)N(C3=CC=CC4=CC=CC=C34)SC1=O	spermicidial;vaginal treatment	published	kinase	GSK-3beta	both	rabbit	human	sperm	viability	decreasing	[32550526]	http://www.bindingdb.org/bind/chemsearch/marvin/MolStructure.jsp?monomerid=50166940	https://go.drugbank.com/drugs/DB12129	11313622	CHEMBL3545157
Acrosome_agonist	3h	Tideglusib	2.991e-5	0.3762576220049519	6.557156773825112	O=C(N1CC2=CC=CC=C2)N(C3=CC=CC4=CC=CC=C34)SC1=O	spermicidial;vaginal treatment	published	kinase	GSK-3beta	both	rabbit	human	sperm	viability	decreasing	[32550526]	http://www.bindingdb.org/bind/chemsearch/marvin/MolStructure.jsp?monomerid=50166940	https://go.drugbank.com/drugs/DB12129	11313622	CHEMBL3545157
Acrosome_agonist	3h	Torin 2	9.99e-6	5.9731773787134514	116.38617353622897	NC1=NC=C(C2=CC3=C(N=CC(C=C4)=C3N(C5=CC(C(F)(F)F)=CC=C5)C4=O)C=C2)C=C1	enhances sperm motility	own	kinase	mTOR	NA	NA	human	sperm	motility	enhancing	NA	http://www.bindingdb.org/bind/chemsearch/marvin/MolStructure.jsp?monomerid=50341209	NA	51358113	CHEMBL1765602
Acrosome_agonist	3h	Torin 2	2.991e-5	6.109237953988655	129.22167355302494	NC1=NC=C(C2=CC3=C(N=CC(C=C4)=C3N(C5=CC(C(F)(F)F)=CC=C5)C4=O)C=C2)C=C1	enhances sperm motility	own	kinase	mTOR	NA	NA	human	sperm	motility	enhancing	NA	http://www.bindingdb.org/bind/chemsearch/marvin/MolStructure.jsp?monomerid=50341209	NA	51358113	CHEMBL1765602
Acrosome_agonist	3h	Trequinsin hydrochloride	9.99e-6	5.543628521865307	101.77029796096612	O=C(N/1C)N2C(C3=CC(OC)=C(C=C3CC2)OC)=CC1=N/C4=C(C=C(C=C4C)C)C	increases hyperactivated sperm;increases penetration index;increases motility	own_published	enzyme	PDE	in vitro	NA	human	sperm	motility/capacitation/ca_p4	enhancing	[31368510]	NA	NA	5537	CHEMBL285913|CHEMBL588593|CHEMBL1411581
Acrosome_agonist	3h	Trequinsin hydrochloride	2.991e-5	5.678071244240135	119.64459672814004	O=C(N/1C)N2C(C3=CC(OC)=C(C=C3CC2)OC)=CC1=N/C4=C(C=C(C=C4C)C)C	increases hyperactivated sperm;increases penetration index;increases motility	own_published	enzyme	PDE	in vitro	NA	human	sperm	motility/capacitation/ca_p4	enhancing	[31368510]	NA	NA	5537	CHEMBL285913|CHEMBL588593|CHEMBL1411581
Acrosome_agonist	3h	UK 78282 hydrochloride	9.99e-6	0.2207275957087153	4.017602203634652	COC1=CC=C(CCCN2CCC(CC2)COC(C3=CC=CC=C3)C4=CC=CC=C4)C=C1	p4 evoked ca2+ response	published	channel blocker	KV1.3_KV1.4	in vitro	NA	human	sperm	ca_p4	increasing	[31368510]	NA	NA	656768	CHEMBL9653
Acrosome_agonist	3h	UK 78282 hydrochloride	2.991e-5	1.5305683155218006	18.59316738889447	COC1=CC=C(CCCN2CCC(CC2)COC(C3=CC=CC=C3)C4=CC=CC=C4)C=C1	p4 evoked ca2+ response	published	channel blocker	KV1.3_KV1.4	in vitro	NA	human	sperm	ca_p4	increasing	[31368510]	NA	NA	656768	CHEMBL9653
Acrosome_agonist	3h	Urinastatin	9.99e-6	0.0881079386279438	1.8206859484698912	C1(C2=CC=CO2)OCC3(CCC=CC3)CO1	interferes with liquefaction;reduces sperm motility	published	enzyme	serine protease inhibitor	in vitro	NA	human	sperm	motility	downregulating	[8046020]	NA	NA	105102	NA
Acrosome_agonist	3h	Urinastatin	2.991e-5	0.0266489569351149	-0.5677046592092339	C1(C2=CC=CO2)OCC3(CCC=CC3)CO1	interferes with liquefaction;reduces sperm motility	published	enzyme	serine protease inhibitor	in vitro	NA	human	sperm	motility	downregulating	[8046020]	NA	NA	105102	NA
Acrosome_agonist	3h	bpV(phen)	9.99e-6	1.172142585595448	16.3727367395613	C1=CC2=C(C3=C(C=CC=N3)C=C2)N=C1.O.O.O.[OH-].OO.OO.[K+].[V]	blocks progesterone induced acrosome reaction;blocks progesterone induced ca2+ response	published	enzyme	Tyr phosphatase	in vitro	NA	human	sperm	acrosome_p4/ca_p4	downregulating	[27696749]	NA	NA	16760322	NA
Acrosome_agonist	3h	bpV(phen)	2.991e-5	1.6141333817005188	20.994994793241272	C1=CC2=C(C3=C(C=CC=N3)C=C2)N=C1.O.O.O.[OH-].OO.OO.[K+].[V]	blocks progesterone induced acrosome reaction;blocks progesterone induced ca2+ response	published	enzyme	Tyr phosphatase	in vitro	NA	human	sperm	acrosome_p4/ca_p4	downregulating	[27696749]	NA	NA	16760322	NA
Acrosome_agonist	3h	n-[4-(4-Chlorophenyl)-1,3-thiazol-2-yl]guanidine	9.99e-6	1.200950205155224	15.220531425308238	N=C(NC1=NC(C2=CC=C(C=C2)Cl)=CS1)N	NA	published	channel blocker	Hv1	in vitro	NA	NA	oocytes	motility/capacitation	downregulating/increasing	[26365828]	NA	NA	3785911	CHEMBL358647
Acrosome_agonist	3h	n-[4-(4-Chlorophenyl)-1,3-thiazol-2-yl]guanidine	2.991e-5	1.949419352118373	21.532466659948252	N=C(NC1=NC(C2=CC=C(C=C2)Cl)=CS1)N	NA	published	channel blocker	Hv1	in vitro	NA	NA	oocytes	motility/capacitation	downregulating/increasing	[26365828]	NA	NA	3785911	CHEMBL358647
Viability	3h	Alfuzosin	9.99e-6	0.0154830824744936	-0.0359933069238027	O=C(C1OCCC1)NCCCN(C2=NC3=C(C=C(OC)C(OC)=C3)C(N)=N2)C	interferes with ejaculation	published	receptor antagonist	alpha1-adrenergic	in vivo	human	NA	sperm	spermatogenesis	inhibiting	NA	http://www.bindingdb.org/bind/chemsearch/marvin/MolStructure.jsp?monomerid=50033110	https://go.drugbank.com/drugs/DB00346	2092	CHEMBL709
Viability	3h	Alfuzosin	2.991e-5	0.0856149760480946	-0.0945267155407529	O=C(C1OCCC1)NCCCN(C2=NC3=C(C=C(OC)C(OC)=C3)C(N)=N2)C	interferes with ejaculation	published	receptor antagonist	alpha1-adrenergic	in vivo	human	NA	sperm	spermatogenesis	inhibiting	NA	http://www.bindingdb.org/bind/chemsearch/marvin/MolStructure.jsp?monomerid=50033110	https://go.drugbank.com/drugs/DB00346	2092	CHEMBL709
Viability	3h	Niflumic acid	9.99e-6	0.6476775800339127	-1.0581065513476826	FC(F)(C1=CC(NC2=C(C(O)=O)C=CC=N2)=CC=C1)F	blocks acrosome reaction in conjunction w. rhZP3	published	channel inhibitor	TMEM16A	in vitro	NA	human	sperm	acrosome	blocking	[22473777]	http://www.bindingdb.org/bind/chemsearch/marvin/MolStructure.jsp?monomerid=85507	https://go.drugbank.com/drugs/DB04552	4488	CHEMBL63323
Viability	3h	Niflumic acid	2.991e-5	0.3471007373795908	-0.651996492109963	FC(F)(C1=CC(NC2=C(C(O)=O)C=CC=N2)=CC=C1)F	blocks acrosome reaction in conjunction w. rhZP3	published	channel inhibitor	TMEM16A	in vitro	NA	human	sperm	acrosome	blocking	[22473777]	http://www.bindingdb.org/bind/chemsearch/marvin/MolStructure.jsp?monomerid=85507	https://go.drugbank.com/drugs/DB04552	4488	CHEMBL63323
Viability	3h	Dipyridamole	9.99e-6	1.425359265153486	-2.0524226505565286	OCCN(CCO)C(N=C1N2CCCCC2)=NC3=C1N=C(N(CCO)CCO)N=C3N4CCCCC4	enhances sperm motility	own_published	enzyme	PDE	in vitro	NA	human	sperm	motility	enhancing	NA	http://www.bindingdb.org/bind/chemsearch/marvin/MolStructure.jsp?monomerid=23620	NA	3108	CHEMBL932
Viability	3h	Dipyridamole	2.991e-5	1.142477216931315	-2.05945015299589	OCCN(CCO)C(N=C1N2CCCCC2)=NC3=C1N=C(N(CCO)CCO)N=C3N4CCCCC4	enhances sperm motility	own_published	enzyme	PDE	in vitro	NA	human	sperm	motility	enhancing	NA	http://www.bindingdb.org/bind/chemsearch/marvin/MolStructure.jsp?monomerid=23620	NA	3108	CHEMBL932
Viability	3h	Disulfiram	9.99e-6	0.4143837983064511	-0.5866478760588465	S=C(N(CC)CC)SSC(N(CC)CC)=S	immotile sperm;spermicidial	own_published	enzyme	ALDH	both	rabbit	human	sperm	motility	downregulating	[27084496;4139184]	http://www.bindingdb.org/bind/chemsearch/marvin/MolStructure.jsp?monomerid=50058655	https://go.drugbank.com/drugs/DB00822	3117	CHEMBL964
Viability	3h	Disulfiram	2.991e-5	0.944068292450048	-1.5815886297650437	S=C(N(CC)CC)SSC(N(CC)CC)=S	immotile sperm;spermicidial	own_published	enzyme	ALDH	both	rabbit	human	sperm	motility	downregulating	[27084496;4139184]	http://www.bindingdb.org/bind/chemsearch/marvin/MolStructure.jsp?monomerid=50058655	https://go.drugbank.com/drugs/DB00822	3117	CHEMBL964
Viability	3h	Gossypol	9.99e-6	0.1204174903805127	-0.0153537417280245	OC1=C(C2=C(O)C3=C(C=C2C)C(C(C)C)=C(O)C(O)=C3C=O)C(C)=CC4=C1C(C=O)=C(O)C(O)=C4C(C)C	causes azoospermia	published	mineralcorticoid	NA	in vivo	rat_human	NA	sperm	viability	downregulating	[12020773]	http://www.bindingdb.org/bind/chemsearch/marvin/MolStructure.jsp?monomerid=23223	NA	3503	CHEMBL51483
Viability	3h	Gossypol	2.991e-5	0.3034298611979075	0.5771653530191276	OC1=C(C2=C(O)C3=C(C=C2C)C(C(C)C)=C(O)C(O)=C3C=O)C(C)=CC4=C1C(C=O)=C(O)C(O)=C4C(C)C	causes azoospermia	published	mineralcorticoid	NA	in vivo	rat_human	NA	sperm	viability	downregulating	[12020773]	http://www.bindingdb.org/bind/chemsearch/marvin/MolStructure.jsp?monomerid=23223	NA	3503	CHEMBL51483
Viability	3h	Niclosamide	9.99e-6	0.3770897177834059	0.5007577570500077	C1=CC(=C(C=C1[N+](=O)[O-])Cl)NC(=O)C2=C(C=CC(=C2)Cl)O	shape abnormality	own_published	antimicrobial	NA	both	mouse	mouse	sperm	motility	downregulating	[3278217]	http://www.bindingdb.org/bind/chemsearch/marvin/MolStructure.jsp?monomerid=11242	https://go.drugbank.com/drugs/DB06803	4477	CHEMBL1448|CHEMBL1448
Viability	3h	Niclosamide	2.991e-5	0.4737901139296663	0.4310239728859684	C1=CC(=C(C=C1[N+](=O)[O-])Cl)NC(=O)C2=C(C=CC(=C2)Cl)O	shape abnormality	own_published	antimicrobial	NA	both	mouse	mouse	sperm	motility	downregulating	[3278217]	http://www.bindingdb.org/bind/chemsearch/marvin/MolStructure.jsp?monomerid=11242	https://go.drugbank.com/drugs/DB06803	4477	CHEMBL1448|CHEMBL1448
Viability	3h	Cloperastine hydrochloride	9.99e-6	1.1590836099951074	-1.958343260390632	ClC1=CC=C(C(C2=CC=CC=C2)OCCN3CCCCC3)C=C1	reduces sperm motility	own	receptor antagonist	histamine H1	in vitro	NA	human	sperm	motility	downregulating	NA	NA	NA	2805	CHEMBL415087
Viability	3h	Cloperastine hydrochloride	2.991e-5	1.1630313470562543	-1.7002649946605075	ClC1=CC=C(C(C2=CC=CC=C2)OCCN3CCCCC3)C=C1	reduces sperm motility	own	receptor antagonist	histamine H1	in vitro	NA	human	sperm	motility	downregulating	NA	NA	NA	2805	CHEMBL415087
Viability	3h	GW 843682X	9.99e-6	0.7864028427507286	-1.4496499236715108	O=C(N)C(S1)=C(OCC2=CC=CC=C2C(F)(F)F)C=C1N(C=NC3=C4)C3=CC(OC)=C4OC	enhances sperm motility	own	kinase	PLK	NA	NA	human	sperm	motility	enhancing	NA	http://www.bindingdb.org/bind/chemsearch/marvin/MolStructure.jsp?monomerid=25120	NA	9826308	CHEMBL514499
Viability	3h	GW 843682X	2.991e-5	0.7439337496342499	-1.243629228597718	O=C(N)C(S1)=C(OCC2=CC=CC=C2C(F)(F)F)C=C1N(C=NC3=C4)C3=CC(OC)=C4OC	enhances sperm motility	own	kinase	PLK	NA	NA	human	sperm	motility	enhancing	NA	http://www.bindingdb.org/bind/chemsearch/marvin/MolStructure.jsp?monomerid=25120	NA	9826308	CHEMBL514499
Viability	3h	GF 109203X	9.99e-6	0.2539851526026088	-0.2040726077910619	O=C1C(C2=CNC3=C2C=CC=C3)=C(C(N1)=O)C(C4=CC=CC=C45)=CN5CCCN(C)C	blocks progesterone induced acrosome reaction;blocks progesterone induced ca2+ response	published	kinase	PKC	in vitro	NA	bovine	sperm	acrosome_p4/ca_p4	downregulating	[27696749]	http://www.bindingdb.org/bind/chemsearch/marvin/MolStructure.jsp?monomerid=2683	NA	2396	CHEMBL7463
Viability	3h	GF 109203X	2.991e-5	0.2367767258198903	-0.4497288636869649	O=C1C(C2=CNC3=C2C=CC=C3)=C(C(N1)=O)C(C4=CC=CC=C45)=CN5CCCN(C)C	blocks progesterone induced acrosome reaction;blocks progesterone induced ca2+ response	published	kinase	PKC	in vitro	NA	bovine	sperm	acrosome_p4/ca_p4	downregulating	[27696749]	http://www.bindingdb.org/bind/chemsearch/marvin/MolStructure.jsp?monomerid=2683	NA	2396	CHEMBL7463
Viability	3h	Ro 106-9920	9.99e-6	0.3052926162209067	-0.184375000018055	[O-][S+](C1=CC=CC=C1)C(C=C2)=NN3C2=NN=N3	reduces sperm motility	own	protein inhibitor	NfkappaB activation inhibtior	NA	NA	human	sperm	motility	downregulating	NA	NA	NA	3906779	CHEMBL271023
Viability	3h	Ro 106-9920	2.991e-5	0.2538384191575917	-0.130295216345921	[O-][S+](C1=CC=CC=C1)C(C=C2)=NN3C2=NN=N3	reduces sperm motility	own	protein inhibitor	NfkappaB activation inhibtior	NA	NA	human	sperm	motility	downregulating	NA	NA	NA	3906779	CHEMBL271023
Viability	3h	A23187	9.99e-6	1.7756876367028775	-2.5279472593737635	O=C(C1=CC=CN1)[C@@H](C)[C@@]([C@H](C)C[C@H]2C)([H])O[C@]2(CC[C@H]3C)O[C@@H]3CC4=NC(C(C(O)=O)=C5NC)=C(C=C5)O4	NA	own_published	antimicrobial	ionophore	NA	NA	human	sperm	motility/acrosome	decreasing/increasing	NA	NA	NA	11957499	CHEMBL1256686
Viability	3h	A23187	2.991e-5	1.5370486263717582	-2.3840451472836044	O=C(C1=CC=CN1)[C@@H](C)[C@@]([C@H](C)C[C@H]2C)([H])O[C@]2(CC[C@H]3C)O[C@@H]3CC4=NC(C(C(O)=O)=C5NC)=C(C=C5)O4	NA	own_published	antimicrobial	ionophore	NA	NA	human	sperm	motility/acrosome	decreasing/increasing	NA	NA	NA	11957499	CHEMBL1256686
Viability	3h	Genistein	9.99e-6	0.3268221128064359	-0.6428480011998787	O=C(C(C1=CC=C(O)C=C1)=CO2)C3=C2C=C(O)C=C3O	blocks progesterone induced acrosome reaction;blocks progesterone induced ca2+ response	published	kinase	Tyr	in vitro	NA	human	sperm	acrosome_p4/ca_p4	downregulating	[27696749]	http://www.bindingdb.org/bind/chemsearch/marvin/MolStructure.jsp?monomerid=19459	https://go.drugbank.com/drugs/DB01645	5280961	CHEMBL44
Viability	3h	Genistein	2.991e-5	0.0558682079610672	-0.0998106432991718	O=C(C(C1=CC=C(O)C=C1)=CO2)C3=C2C=C(O)C=C3O	blocks progesterone induced acrosome reaction;blocks progesterone induced ca2+ response	published	kinase	Tyr	in vitro	NA	human	sperm	acrosome_p4/ca_p4	downregulating	[27696749]	http://www.bindingdb.org/bind/chemsearch/marvin/MolStructure.jsp?monomerid=19459	https://go.drugbank.com/drugs/DB01645	5280961	CHEMBL44
Viability	3h	Leelamine hydrochloride	9.99e-6	1.1103336742799086	-1.886673388288684	NC[C@@]1(CCC[C@]2([C@]1(CCC3=CC(C(C)C)=CC=C32)[H])C)C	p4 evoked ca2+ response	published	receptor agonist	CB1	in vitro	NA	human	sperm	ca_p4	increasing	[31368510]	NA	NA	62034	CHEMBL70488
Viability	3h	Leelamine hydrochloride	2.991e-5	1.721705370494252	-2.794437876408071	NC[C@@]1(CCC[C@]2([C@]1(CCC3=CC(C(C)C)=CC=C32)[H])C)C	p4 evoked ca2+ response	published	receptor agonist	CB1	in vitro	NA	human	sperm	ca_p4	increasing	[31368510]	NA	NA	62034	CHEMBL70488
Viability	3h	FPL 64176	9.99e-6	0.0618867202693382	0.0191032789776781	O=C(C(C(C(OC)=O)=C(C)N1)=C1C)C(C=CC=C2)=C2CC3=CC=CC=C3	p4 evoked ca2+ response	published	channel activator	Ca2+ channels	in vitro	NA	human	sperm	ca_p4	increasing	[31368510]	NA	NA	3423	CHEMBL93655
Viability	3h	FPL 64176	2.991e-5	0.0988709091300976	-0.1017747336806533	O=C(C(C(C(OC)=O)=C(C)N1)=C1C)C(C=CC=C2)=C2CC3=CC=CC=C3	p4 evoked ca2+ response	published	channel activator	Ca2+ channels	in vitro	NA	human	sperm	ca_p4	increasing	[31368510]	NA	NA	3423	CHEMBL93655
Viability	3h	Pha-665752	9.99e-6	2.665608012832027	-3.338992659475024	ClC1=C(CS(C2=CC(/C(C(N3)=O)=C/C4=C(C)C(C(N5CCC[C@@H]5CN6CCCC6)=O)=C(C)N4)=C3C=C2)(=O)=O)C(Cl)=CC=C1	p4 evoked ca2+ response	published	receptor kinase	MET	in vitro	NA	human	sperm	ca_p4	increasing	[31368510]	http://www.bindingdb.org/bind/chemsearch/marvin/MolStructure.jsp?monomerid=50242737	NA	10461815	CHEMBL450786
Viability	3h	Pha-665752	2.991e-5	5.752779150249703	-3.75673544741452	ClC1=C(CS(C2=CC(/C(C(N3)=O)=C/C4=C(C)C(C(N5CCC[C@@H]5CN6CCCC6)=O)=C(C)N4)=C3C=C2)(=O)=O)C(Cl)=CC=C1	p4 evoked ca2+ response	published	receptor kinase	MET	in vitro	NA	human	sperm	ca_p4	increasing	[31368510]	http://www.bindingdb.org/bind/chemsearch/marvin/MolStructure.jsp?monomerid=50242737	NA	10461815	CHEMBL450786
Viability	3h	JX 401	9.99e-6	1.217652621520941	-1.819697147669504	O=C(C1=CC=C(C=C1OC)SC)N2CCC(CC3=CC=CC=C3)CC2	p4 evoked ca2+ response	published	kinase	p38alpha	in vitro	NA	human	sperm	ca_p4	increasing	[31368510]	NA	NA	1126109	CHEMBL1450144
Viability	3h	JX 401	2.991e-5	1.1542091418409577	-1.6460795555353531	O=C(C1=CC=C(C=C1OC)SC)N2CCC(CC3=CC=CC=C3)CC2	p4 evoked ca2+ response	published	kinase	p38alpha	in vitro	NA	human	sperm	ca_p4	increasing	[31368510]	NA	NA	1126109	CHEMBL1450144
Viability	3h	Clofarabine	9.99e-6	0.3456024459868563	-0.450276404233167	NC1=NC(Cl)=NC2=C1N=CN2[C@@H]3O[C@H](CO)[C@@H](O)[C@@H]3F	enhances sperm motility	own	nucleoside analoge	NA	NA	NA	human	sperm	motility	enhancing	NA	http://www.bindingdb.org/bind/chemsearch/marvin/MolStructure.jsp?monomerid=50247921	https://go.drugbank.com/drugs/DB00631	119182	CHEMBL1750
Viability	3h	Clofarabine	2.991e-5	0.4251104328855449	-0.5156376816497756	NC1=NC(Cl)=NC2=C1N=CN2[C@@H]3O[C@H](CO)[C@@H](O)[C@@H]3F	enhances sperm motility	own	nucleoside analoge	NA	NA	NA	human	sperm	motility	enhancing	NA	http://www.bindingdb.org/bind/chemsearch/marvin/MolStructure.jsp?monomerid=50247921	https://go.drugbank.com/drugs/DB00631	119182	CHEMBL1750
Viability	3h	Trequinsin hydrochloride	9.99e-6	1.0062647438505017	-1.805606295534996	O=C(N/1C)N2C(C3=CC(OC)=C(C=C3CC2)OC)=CC1=N/C4=C(C=C(C=C4C)C)C	increases hyperactivated sperm;increases penetration index;increases motility	own_published	enzyme	PDE	in vitro	NA	human	sperm	motility/capacitation/ca_p4	enhancing	[31368510]	NA	NA	5537	CHEMBL285913|CHEMBL588593|CHEMBL1411581
Viability	3h	Trequinsin hydrochloride	2.991e-5	1.1386409921680969	-1.9885125230059035	O=C(N/1C)N2C(C3=CC(OC)=C(C=C3CC2)OC)=CC1=N/C4=C(C=C(C=C4C)C)C	increases hyperactivated sperm;increases penetration index;increases motility	own_published	enzyme	PDE	in vitro	NA	human	sperm	motility/capacitation/ca_p4	enhancing	[31368510]	NA	NA	5537	CHEMBL285913|CHEMBL588593|CHEMBL1411581
Viability	3h	NNC 55-0396 dihydrochloride	9.99e-6	0.6769372322911275	-1.3057440423465243	FC1=CC(CC[C@@](CCN(C)CCCC2=NC(C=CC=C3)=C3N2)(OC(C4CC4)=O)[C@H]5C(C)C)=C5C=C1	blocks ccl-20 induced ca2+ response	published	channel inhibitor	CatSper	in vitro	NA	human	sperm	ca_p4	blocking	[29207656]	http://www.bindingdb.org/bind/chemsearch/marvin/MolStructure.jsp?monomerid=50461301	NA	9957280	CHEMBL1551597
Viability	3h	NNC 55-0396 dihydrochloride	2.991e-5	1.146765294695898	-2.3002880102431837	FC1=CC(CC[C@@](CCN(C)CCCC2=NC(C=CC=C3)=C3N2)(OC(C4CC4)=O)[C@H]5C(C)C)=C5C=C1	blocks ccl-20 induced ca2+ response	published	channel inhibitor	CatSper	in vitro	NA	human	sperm	ca_p4	blocking	[29207656]	http://www.bindingdb.org/bind/chemsearch/marvin/MolStructure.jsp?monomerid=50461301	NA	9957280	CHEMBL1551597
Viability	3h	Mibefradil	9.99e-6	0.8397277257840332	-1.480860549183718	CN(CCCC1=NC2=C(C=CC=C2)N1)CC[C@](CC3)(OC(COC)=O)[C@@H](C(C)C)C4=C3C=C(F)C=C4	blocks ccl-20 induced ca2+ response;blocks progesterone induced ca2+ response	published	channel inhibitor	CatSper	in vitro	NA	human	sperm	ca_p4	blocking	[29207656]	NA	NA	60663	CHEMBL45816
Viability	3h	Mibefradil	2.991e-5	1.2110748084992409	-2.278922771905699	CN(CCCC1=NC2=C(C=CC=C2)N1)CC[C@](CC3)(OC(COC)=O)[C@@H](C(C)C)C4=C3C=C(F)C=C4	blocks ccl-20 induced ca2+ response;blocks progesterone induced ca2+ response	published	channel inhibitor	CatSper	in vitro	NA	human	sperm	ca_p4	blocking	[29207656]	NA	NA	60663	CHEMBL45816
Viability	3h	H 89 dihydrochloride	9.99e-6	0.5522536092667824	-0.8004037975275153	O=S(C1=CC=CC2=CN=CC=C21)(NCCNC/C=C/C3=CC=C(Br)C=C3)=O	evokes Ca2+ signaling in sperm cells w/o P4	published	kinase	PKA	in vitro	NA	human	sperm	ca	increasing	[32703901]	NA	NA	449241	CHEMBL104264
Viability	3h	H 89 dihydrochloride	2.991e-5	0.6374618272488798	-1.2104574290090016	O=S(C1=CC=CC2=CN=CC=C21)(NCCNC/C=C/C3=CC=C(Br)C=C3)=O	evokes Ca2+ signaling in sperm cells w/o P4	published	kinase	PKA	in vitro	NA	human	sperm	ca	increasing	[32703901]	NA	NA	449241	CHEMBL104264
Viability	3h	Anandamide	9.99e-6	0.6062060348447632	-1.0286085376067962	O=C(CCC/C=C\C/C=C\C/C=C\C/C=C\CCCCC)NCCO	reduces sperm motility	published	channel blocker	Hv1	NA	NA	NA	NA	motility/capacitation	downregulating/increasing	[31254725]	http://www.bindingdb.org/bind/chemsearch/marvin/MolStructure.jsp?monomerid=22988	NA	5281969	CHEMBL15848
Viability	3h	Anandamide	2.991e-5	1.416450841817963	-1.890042656878026	O=C(CCC/C=C\C/C=C\C/C=C\C/C=C\CCCCC)NCCO	reduces sperm motility	published	channel blocker	Hv1	NA	NA	NA	NA	motility/capacitation	downregulating/increasing	[31254725]	http://www.bindingdb.org/bind/chemsearch/marvin/MolStructure.jsp?monomerid=22988	NA	5281969	CHEMBL15848
Viability	3h	IBMX	9.99e-6	0.4041661203143073	-0.4238867697993336	O=C(N(C1=O)C)C2=C(N=CN2)N1CC(C)C	NA	published	enzyme	PDE	NA	NA	human	sperm	capacitation	enhancing	[28025393]	NA	NA	3758	CHEMBL275084
Viability	3h	IBMX	2.991e-5	0.3946870245032884	-0.6265321868925655	O=C(N(C1=O)C)C2=C(N=CN2)N1CC(C)C	NA	published	enzyme	PDE	NA	NA	human	sperm	capacitation	enhancing	[28025393]	NA	NA	3758	CHEMBL275084
Viability	3h	Nafamostat	9.99e-6	0.5607825177020587	-0.8837548513625246	O=C(OC1=CC2=CC=C(C(N)=N)C=C2C=C1)C3=CC=C(NC(N)=N)C=C3	interferes with liquefaction;reduces sperm motility	published	enzyme	serine protease inhibitor	in vitro	NA	human	sperm	motility_liquefaction	downregulating	[8046020, 32529252]	http://www.bindingdb.org/bind/chemsearch/marvin/MolStructure.jsp?monomerid=50063698	https://go.drugbank.com/drugs/DB12598	4413	CHEMBL273264
Viability	3h	Nafamostat	2.991e-5	0.5102850426385863	-0.9007019690393143	O=C(OC1=CC2=CC=C(C(N)=N)C=C2C=C1)C3=CC=C(NC(N)=N)C=C3	interferes with liquefaction;reduces sperm motility	published	enzyme	serine protease inhibitor	in vitro	NA	human	sperm	motility_liquefaction	downregulating	[8046020, 32529252]	http://www.bindingdb.org/bind/chemsearch/marvin/MolStructure.jsp?monomerid=50063698	https://go.drugbank.com/drugs/DB12598	4413	CHEMBL273264
Viability	3h	CTFRinh-172	9.99e-6	0.3553903281284413	-0.4009558037955809	OC(C1=CC=C(/C=C2C(N(C3=CC=CC(C(F)(F)F)=C3)C(S\2)=S)=O)C=C1)=O	blocks progesterone induced acrosome reaction;blocks sperm hyperactivation;blocks rhZP3 induced acrosome reaction	published	channel inhibitor	CFTR	in vitro	NA	human	sperm	acrosome	blocking	[19923167]	NA	NA	504670	NA
Viability	3h	CTFRinh-172	2.991e-5	0.2410916309124973	-0.2844437977322802	OC(C1=CC=C(/C=C2C(N(C3=CC=CC(C(F)(F)F)=C3)C(S\2)=S)=O)C=C1)=O	blocks progesterone induced acrosome reaction;blocks sperm hyperactivation;blocks rhZP3 induced acrosome reaction	published	channel inhibitor	CFTR	in vitro	NA	human	sperm	acrosome	blocking	[19923167]	NA	NA	504670	NA
Viability	3h	2-Guanidinobenzimidazole	9.99e-6	0.7516953961832411	-1.3706556014246676	N=C(N)NC1=NC(C=CC=C2)=C2N1	reduces sperm motility	published	channel blocker	Hv1	in vitro	NA	bovine	sperm	motility/capacitation	downregulating/increasing	[31254725; 26365828]	NA	NA	36149	NA
Viability	3h	2-Guanidinobenzimidazole	2.991e-5	0.5189822806917752	-0.8486461824206537	N=C(N)NC1=NC(C=CC=C2)=C2N1	reduces sperm motility	published	channel blocker	Hv1	in vitro	NA	bovine	sperm	motility/capacitation	downregulating/increasing	[31254725; 26365828]	NA	NA	36149	NA
Viability	3h	n-[4-(4-Chlorophenyl)-1,3-thiazol-2-yl]guanidine	9.99e-6	0.3859883473626691	-0.6375827312188869	N=C(NC1=NC(C2=CC=C(C=C2)Cl)=CS1)N	NA	published	channel blocker	Hv1	in vitro	NA	NA	oocytes	motility/capacitation	downregulating/increasing	[26365828]	NA	NA	3785911	CHEMBL358647
Viability	3h	n-[4-(4-Chlorophenyl)-1,3-thiazol-2-yl]guanidine	2.991e-5	0.3087574657579427	-0.5903824512198783	N=C(NC1=NC(C2=CC=C(C=C2)Cl)=CS1)N	NA	published	channel blocker	Hv1	in vitro	NA	NA	oocytes	motility/capacitation	downregulating/increasing	[26365828]	NA	NA	3785911	CHEMBL358647
Viability	3h	UK 78282 hydrochloride	9.99e-6	0.782549362226668	-1.3772990603031756	COC1=CC=C(CCCN2CCC(CC2)COC(C3=CC=CC=C3)C4=CC=CC=C4)C=C1	p4 evoked ca2+ response	published	channel blocker	KV1.3_KV1.4	in vitro	NA	human	sperm	ca_p4	increasing	[31368510]	NA	NA	656768	CHEMBL9653
Viability	3h	UK 78282 hydrochloride	2.991e-5	0.7622767426132314	-1.5243885624816151	COC1=CC=C(CCCN2CCC(CC2)COC(C3=CC=CC=C3)C4=CC=CC=C4)C=C1	p4 evoked ca2+ response	published	channel blocker	KV1.3_KV1.4	in vitro	NA	human	sperm	ca_p4	increasing	[31368510]	NA	NA	656768	CHEMBL9653
Viability	3h	Tafenoquine	9.99e-6	1.260596494958136	-1.971215441085035	FC(F)(C1=CC=CC(OC2=C(C=C(C3=C2C(C)=CC(OC)=N3)NC(CCCN)C)OC)=C1)F	NA	own	antimicrobial	NA	NA	NA	human	sperm	acrosome	increasing	NA	NA	https://go.drugbank.com/drugs/DB06608	115358	CHEMBL298470
Viability	3h	Tafenoquine	2.991e-5	1.7605948320825306	-2.484403826504682	FC(F)(C1=CC=CC(OC2=C(C=C(C3=C2C(C)=CC(OC)=N3)NC(CCCN)C)OC)=C1)F	NA	own	antimicrobial	NA	NA	NA	human	sperm	acrosome	increasing	NA	NA	https://go.drugbank.com/drugs/DB06608	115358	CHEMBL298470
Viability	3h	Imiquimod	9.99e-6	0.2615396608579298	-0.3237732913505611	NC1=NC2=C(C=CC=C2)C3=C1N=CN3CC(C)C	reduction of sperm motility;only sperm with X chr	own_published	receptor agonist	TLR	in vitro	NA	mouse	sperm	motility	downregulating	NA	http://www.bindingdb.org/bind/chemsearch/marvin/MolStructure.jsp?monomerid=50240849	https://go.drugbank.com/drugs/DB00724	57469	CHEMBL1282
Viability	3h	Imiquimod	2.991e-5	0.3620881423927498	-0.4888816604398602	NC1=NC2=C(C=CC=C2)C3=C1N=CN3CC(C)C	reduction of sperm motility;only sperm with X chr	own_published	receptor agonist	TLR	in vitro	NA	mouse	sperm	motility	downregulating	NA	http://www.bindingdb.org/bind/chemsearch/marvin/MolStructure.jsp?monomerid=50240849	https://go.drugbank.com/drugs/DB00724	57469	CHEMBL1282
Viability	3h	Phenanthroline	9.99e-6	0.0786205803364742	0.0432150707656866	C12=NC=CC=C1C=CC3=CC=CN=C23	inhibit proteolytic activity of PSA	published	enzyme	serine protease inhibitor	in vitro	NA	human	sperm	liquefaction	downregulating	[9092810, 32529252]	NA	NA	1318	CHEMBL415879
Viability	3h	Phenanthroline	2.991e-5	0.1292355801379955	-0.2576923639988759	C12=NC=CC=C1C=CC3=CC=CN=C23	inhibit proteolytic activity of PSA	published	enzyme	serine protease inhibitor	in vitro	NA	human	sperm	liquefaction	downregulating	[9092810, 32529252]	NA	NA	1318	CHEMBL415879
Viability	3h	Compound B4	9.99e-6	0.4200794742554519	-0.7434706373247857	O=C1C(NCC(OC)=O)=NNC(SCC(OCC)=O)=N1	reducing sperm motility	published	protein inhibitor	EPPIN	in vitro	NA	human	sperm	motility	downregulating	[26593445]	NA	NA	135412565	CHEMBL1455724
Viability	3h	Compound B4	2.991e-5	0.5174160705106045	-0.816738196141519	O=C1C(NCC(OC)=O)=NNC(SCC(OCC)=O)=N1	reducing sperm motility	published	protein inhibitor	EPPIN	in vitro	NA	human	sperm	motility	downregulating	[26593445]	NA	NA	135412565	CHEMBL1455724
Viability	3h	Nicotinamid	9.99e-6	0.4777016935866045	-0.8354074610022906	C1=CC(=CN=C1)C(=O)N	NA	NA	NA	NA	NA	NA	NA	NA	NA	NA	NA	http://www.bindingdb.org/bind/chemsearch/marvin/MolStructure.jsp?monomerid=27507	https://go.drugbank.com/drugs/DB02701	936	CHEMBL1140
Viability	3h	Nicotinamid	2.991e-5	0.2022425441099038	-0.5217639830271135	C1=CC(=CN=C1)C(=O)N	NA	NA	NA	NA	NA	NA	NA	NA	NA	NA	NA	http://www.bindingdb.org/bind/chemsearch/marvin/MolStructure.jsp?monomerid=27507	https://go.drugbank.com/drugs/DB02701	936	CHEMBL1140
Viability	3h	Hexachlorophene	9.99e-6	0.3468456325285967	-0.2132656142076925	OC1=C(C=C(C(Cl)=C1CC2=C(C(Cl)=CC(Cl)=C2Cl)O)Cl)Cl	reduces sperm motility;blocks sAC	own_published	antimicrobial	NA	in vitro	NA	human	sperm	motility	downregulating	NA	NA	https://go.drugbank.com/drugs/DB00756	3598	CHEMBL496
Viability	3h	Hexachlorophene	2.991e-5	0.2183114858714276	0.3442086546906693	OC1=C(C=C(C(Cl)=C1CC2=C(C(Cl)=CC(Cl)=C2Cl)O)Cl)Cl	reduces sperm motility;blocks sAC	own_published	antimicrobial	NA	in vitro	NA	human	sperm	motility	downregulating	NA	NA	https://go.drugbank.com/drugs/DB00756	3598	CHEMBL496
Viability	3h	JQ1	9.99e-6	0.1670933267569646	-0.1266425057426219	O=C(OC(C)(C)C)C[C@@H]1N=C(C2=CC=C(Cl)C=C2)C3=C(SC(C)=C3C)N4C(C)=NN=C41	interferes with spermatogenesis;reduces sperm count;reduces motility	published	protein inhibitor	BRDT	both	mouse	mouse	sperm	spermatogenesis	inhibiting	[22901802]	http://www.bindingdb.org/bind/chemsearch/marvin/MolStructure.jsp?monomerid=50365262	NA	46907787	CHEMBL1957266
Viability	3h	JQ1	2.991e-5	0.1830835828453095	-0.0779474641093784	O=C(OC(C)(C)C)C[C@@H]1N=C(C2=CC=C(Cl)C=C2)C3=C(SC(C)=C3C)N4C(C)=NN=C41	interferes with spermatogenesis;reduces sperm count;reduces motility	published	protein inhibitor	BRDT	both	mouse	mouse	sperm	spermatogenesis	inhibiting	[22901802]	http://www.bindingdb.org/bind/chemsearch/marvin/MolStructure.jsp?monomerid=50365262	NA	46907787	CHEMBL1957266
Viability	3h	Bithionol	9.99e-6	0.0300133445497617	0.0493998810115425	OC(C(Cl)=C1)=C(C=C1Cl)SC2=CC(Cl)=CC(Cl)=C2O	blocks sAC	published	enzyme	sAC	in vitro	NA	recombinant protein	NA	capacitation	downregulating	[26961873; 32307523]	http://www.bindingdb.org/bind/chemsearch/marvin/MolStructure.jsp?monomerid=36880	https://go.drugbank.com/drugs/DB04813	2406	CHEMBL290106
Viability	3h	Bithionol	2.991e-5	0.4511179205424425	0.3764572472685534	OC(C(Cl)=C1)=C(C=C1Cl)SC2=CC(Cl)=CC(Cl)=C2O	blocks sAC	published	enzyme	sAC	in vitro	NA	recombinant protein	NA	capacitation	downregulating	[26961873; 32307523]	http://www.bindingdb.org/bind/chemsearch/marvin/MolStructure.jsp?monomerid=36880	https://go.drugbank.com/drugs/DB04813	2406	CHEMBL290106
Viability	3h	LRE1	9.99e-6	0.4511993137877973	0.4736991349976702	ClC1=CC(N(C2CC2)CC3=CC=CS3)=NC(N)=N1	prevents hyperactivation	published	soluble adenylyl cyclase	sAC	in vitro	human	NA	sperm	capacitation	downregulating	NA	NA	NA	47279808	CHEMBL4876469|CHEMBL4876469
Viability	3h	LRE1	2.991e-5	0.3068206505517998	0.3947141453453584	ClC1=CC(N(C2CC2)CC3=CC=CS3)=NC(N)=N1	prevents hyperactivation	published	soluble adenylyl cyclase	sAC	in vitro	human	NA	sperm	capacitation	downregulating	NA	NA	NA	47279808	CHEMBL4876469|CHEMBL4876469
Viability	3h	Ouabain	9.99e-6	0.4461503954965859	-0.5854127985383437	O[C@H]1[C@H](C)O[C@@H](O[C@H]2C[C@@H](O)[C@@]3(CO)[C@@](CC[C@]4([H])[C@]3([H])[C@H](O)C[C@@]5(C)[C@]4(O)CC[C@@H]5C6=CC(OC6)=O)(O)C2)[C@H](O)[C@@H]1O	reduces sperm motility	published	transporter	Na,K-ATPase alpha 4	in vitro	rat	NA	sperm	motility/capacitation	downregulating	[ 29291372]	http://www.bindingdb.org/bind/chemsearch/marvin/MolStructure.jsp?monomerid=50286739	https://go.drugbank.com/drugs/DB01092	439501	CHEMBL222863
Viability	3h	Ouabain	2.991e-5	0.1995204536130289	-0.1155084952984459	O[C@H]1[C@H](C)O[C@@H](O[C@H]2C[C@@H](O)[C@@]3(CO)[C@@](CC[C@]4([H])[C@]3([H])[C@H](O)C[C@@]5(C)[C@]4(O)CC[C@@H]5C6=CC(OC6)=O)(O)C2)[C@H](O)[C@@H]1O	reduces sperm motility	published	transporter	Na,K-ATPase alpha 4	in vitro	rat	NA	sperm	motility/capacitation	downregulating	[ 29291372]	http://www.bindingdb.org/bind/chemsearch/marvin/MolStructure.jsp?monomerid=50286739	https://go.drugbank.com/drugs/DB01092	439501	CHEMBL222863
Viability	3h	CYM 5442 hydrchloride	9.99e-6	0.239819626641191	-0.2894415975567432	OCCNC1C2=CC=CC(C3=NOC(C4=CC(OCC)=C(OCC)C=C4)=N3)=C2CC1	reduces sperm motility;induces acrosome reaction	own	receptor agonist	S1P1	in vitro	NA	human	sperm	acrosome	increasing	NA	http://www.bindingdb.org/bind/chemsearch/marvin/MolStructure.jsp?monomerid=427452	NA	25110406	CHEMBL3922179
Viability	3h	CYM 5442 hydrchloride	2.991e-5	0.3599044916655063	-0.5442336211448051	OCCNC1C2=CC=CC(C3=NOC(C4=CC(OCC)=C(OCC)C=C4)=N3)=C2CC1	reduces sperm motility;induces acrosome reaction	own	receptor agonist	S1P1	in vitro	NA	human	sperm	acrosome	increasing	NA	http://www.bindingdb.org/bind/chemsearch/marvin/MolStructure.jsp?monomerid=427452	NA	25110406	CHEMBL3922179
Viability	3h	Hesperadin hydrochloride	9.99e-6	0.1410171848383956	-0.1234917392970462	O=S(NC1=CC(/C(C(N2)=O)=C(C3=CC=CC=C3)/NC4=CC=C(CN5CCCCC5)C=C4)=C2C=C1)(CC)=O	reduces sperm motility	own	kinase	Aurora B	in vitro	NA	human	sperm	motility	downregulating	NA	http://www.bindingdb.org/bind/chemsearch/marvin/MolStructure.jsp?monomerid=192753	NA	NA	NA
Viability	3h	Hesperadin hydrochloride	2.991e-5	0.0980123460960798	-0.0637063669690514	O=S(NC1=CC(/C(C(N2)=O)=C(C3=CC=CC=C3)/NC4=CC=C(CN5CCCCC5)C=C4)=C2C=C1)(CC)=O	reduces sperm motility	own	kinase	Aurora B	in vitro	NA	human	sperm	motility	downregulating	NA	http://www.bindingdb.org/bind/chemsearch/marvin/MolStructure.jsp?monomerid=192753	NA	NA	NA
Viability	3h	Linsitinib	9.99e-6	0.6845076049046517	-1.2408154882901616	C[C@]1(O)C[C@](C2=NC(C3=CC=C(C=CC(C4=CC=CC=C4)=N5)C5=C3)=C6N2C=CN=C6N)([H])C1	NA	own	receptor kinase	IGF-1R	in vitro	NA	human	sperm	motility	enhancing	[25693802]	http://www.bindingdb.org/bind/chemsearch/marvin/MolStructure.jsp?monomerid=50315887	https://go.drugbank.com/drugs/DB06075	NA	NA
Viability	3h	Linsitinib	2.991e-5	0.7858447807203516	-1.481152064317718	C[C@]1(O)C[C@](C2=NC(C3=CC=C(C=CC(C4=CC=CC=C4)=N5)C5=C3)=C6N2C=CN=C6N)([H])C1	NA	own	receptor kinase	IGF-1R	in vitro	NA	human	sperm	motility	enhancing	[25693802]	http://www.bindingdb.org/bind/chemsearch/marvin/MolStructure.jsp?monomerid=50315887	https://go.drugbank.com/drugs/DB06075	NA	NA
Viability	3h	NSC 697923	9.99e-6	0.6944200789114569	-1.2481459735305585	CC1=CC=C(C=C1)S(=O)(=O)C2=CC=C(O2)[N+](=O)[O-]	NA	own	enzyme	NfkappaB activation inhibtior	NA	NA	human	sperm	motility	downregulating	NA	http://www.bindingdb.org/bind/chemsearch/marvin/MolStructure.jsp?monomerid=83278	NA	394449	CHEMBL1698008
Viability	3h	NSC 697923	2.991e-5	1.020028408318561	-1.5738587293135344	CC1=CC=C(C=C1)S(=O)(=O)C2=CC=C(O2)[N+](=O)[O-]	NA	own	enzyme	NfkappaB activation inhibtior	NA	NA	human	sperm	motility	downregulating	NA	http://www.bindingdb.org/bind/chemsearch/marvin/MolStructure.jsp?monomerid=83278	NA	394449	CHEMBL1698008
Viability	3h	TP 003	9.99e-6	0.9944005660246766	-1.774274527363274	CC(O)(C1=C(F)C2=NC=C(C3=CC=C(F)C(C4=CC=C(F)C=C4C#N)=C3)N2C=C1)C	enhances sperm motility	own	receptor agonist	GABAA	NA	NA	human	sperm	motility	enhancing	NA	NA	NA	10001434	CHEMBL4303606
Viability	3h	TP 003	2.991e-5	0.7709506281551097	-1.4206124318852416	CC(O)(C1=C(F)C2=NC=C(C3=CC=C(F)C(C4=CC=C(F)C=C4C#N)=C3)N2C=C1)C	enhances sperm motility	own	receptor agonist	GABAA	NA	NA	human	sperm	motility	enhancing	NA	NA	NA	10001434	CHEMBL4303606
Viability	3h	AZD 7762 hydrochloride	9.99e-6	0.5363257069294817	-0.8288606140699706	NC(NC1=C(C(N[C@H]2CCCNC2)=O)SC(C3=CC(F)=CC=C3)=C1)=O	NA	own	kinase	Chk1/Chk2	NA	NA	human	sperm	motility	downregulating	NA	NA	NA	11152667	CHEMBL2041933
Viability	3h	AZD 7762 hydrochloride	2.991e-5	0.7729368542241744	-1.2178787275729863	NC(NC1=C(C(N[C@H]2CCCNC2)=O)SC(C3=CC(F)=CC=C3)=C1)=O	NA	own	kinase	Chk1/Chk2	NA	NA	human	sperm	motility	downregulating	NA	NA	NA	11152667	CHEMBL2041933
Viability	3h	TAE226	9.99e-6	0.122754464925831	-0.257206681000349	CNC(C1=CC=CC=C1NC2=NC(NC3=CC=C(N4CCOCC4)C=C3OC)=NC=C2Cl)=O	NA	inferred	kinase	FAK	NA	NA	NA	NA	motility	enhancing	NA	http://www.bindingdb.org/bind/chemsearch/marvin/MolStructure.jsp?monomerid=50334594	https://go.drugbank.com/drugs/DB07460	9934347	CHEMBL458997
Viability	3h	TAE226	2.991e-5	0.1765029291125573	0.5806836208826258	CNC(C1=CC=CC=C1NC2=NC(NC3=CC=C(N4CCOCC4)C=C3OC)=NC=C2Cl)=O	NA	inferred	kinase	FAK	NA	NA	NA	NA	motility	enhancing	NA	http://www.bindingdb.org/bind/chemsearch/marvin/MolStructure.jsp?monomerid=50334594	https://go.drugbank.com/drugs/DB07460	9934347	CHEMBL458997
Viability	3h	CZC 25146	9.99e-6	0.0149871489470264	0.0946115557310083	COC1=CC(N2CCOCC2)=CC=C1NC3=NC=C(C(NC4=CC=CC=C4NS(C)(=O)=O)=N3)F	LRRK2 neuronal toxicity	own	kinase	LRRK2	both	rat_human	rat_human	primary neurons	motility	downregulating	[21812418]	http://www.bindingdb.org/bind/chemsearch/marvin/MolStructure.jsp?monomerid=50436423	NA	44252884	CHEMBL2397014
Viability	3h	CZC 25146	2.991e-5	0.0443179459966632	0.0988410447947707	COC1=CC(N2CCOCC2)=CC=C1NC3=NC=C(C(NC4=CC=CC=C4NS(C)(=O)=O)=N3)F	LRRK2 neuronal toxicity	own	kinase	LRRK2	both	rat_human	rat_human	primary neurons	motility	downregulating	[21812418]	http://www.bindingdb.org/bind/chemsearch/marvin/MolStructure.jsp?monomerid=50436423	NA	44252884	CHEMBL2397014
Viability	3h	Tak-063	9.99e-6	1.051862603610772	-1.777518418305788	FC1=C(N2N=C(C3=CC=NN3C4=CC=CC=C4)C(C(OC)=C2)=O)C=CC(N5C=CC=N5)=C1	enhances sperm motility	own	enzyme	PDE	NA	NA	human	sperm	motility	enhancing	NA	NA	NA	46848915	CHEMBL3989972
Viability	3h	Tak-063	2.991e-5	1.0923511800951802	-1.865498560553844	FC1=C(N2N=C(C3=CC=NN3C4=CC=CC=C4)C(C(OC)=C2)=O)C=CC(N5C=CC=N5)=C1	enhances sperm motility	own	enzyme	PDE	NA	NA	human	sperm	motility	enhancing	NA	NA	NA	46848915	CHEMBL3989972
Viability	3h	Resiquimod	9.99e-6	0.5047914645658327	-0.8427857500379652	OC(C)(C)CN1C(COCC)=NC2=C1C3=CC=CC=C3N=C2N	reduction of sperm motility;only sperm with X chr	own_published	receptor agonist	TLR	in vitro	NA	mouse	sperm	motility	downregulating	NA	http://www.bindingdb.org/bind/chemsearch/marvin/MolStructure.jsp?monomerid=50241029	https://go.drugbank.com/drugs/DB06530	159603	CHEMBL383322
Viability	3h	Resiquimod	2.991e-5	0.2016031585837278	-0.2071316191000156	OC(C)(C)CN1C(COCC)=NC2=C1C3=CC=CC=C3N=C2N	reduction of sperm motility;only sperm with X chr	own_published	receptor agonist	TLR	in vitro	NA	mouse	sperm	motility	downregulating	NA	http://www.bindingdb.org/bind/chemsearch/marvin/MolStructure.jsp?monomerid=50241029	https://go.drugbank.com/drugs/DB06530	159603	CHEMBL383322
Viability	3h	Miglustat	9.99e-6	0.071172370940394	-0.2001016582731125	O[C@@]1([H])[C@@](O)([H])CN(CCCC)[C@](CO)([H])[C@@]1([H])O	intereferes with spermatogenesis	published	enzyme	GCS	in vivo	mouse	NA	sperm	motility_spermatogenesis	downregulating	[12477936]	http://www.bindingdb.org/bind/chemsearch/marvin/MolStructure.jsp?monomerid=18355	https://go.drugbank.com/drugs/DB00419	71299590	NA
Viability	3h	Miglustat	2.991e-5	0.1751862484243133	0.2479243707497436	O[C@@]1([H])[C@@](O)([H])CN(CCCC)[C@](CO)([H])[C@@]1([H])O	intereferes with spermatogenesis	published	enzyme	GCS	in vivo	mouse	NA	sperm	motility_spermatogenesis	downregulating	[12477936]	http://www.bindingdb.org/bind/chemsearch/marvin/MolStructure.jsp?monomerid=18355	https://go.drugbank.com/drugs/DB00419	71299590	NA
Viability	3h	Tideglusib	9.99e-6	0.996793503393099	-1.7113190843725858	O=C(N1CC2=CC=CC=C2)N(C3=CC=CC4=CC=CC=C34)SC1=O	spermicidial;vaginal treatment	published	kinase	GSK-3beta	both	rabbit	human	sperm	viability	decreasing	[32550526]	http://www.bindingdb.org/bind/chemsearch/marvin/MolStructure.jsp?monomerid=50166940	https://go.drugbank.com/drugs/DB12129	11313622	CHEMBL3545157
Viability	3h	Tideglusib	2.991e-5	0.8185218981270739	-1.3010464424038348	O=C(N1CC2=CC=CC=C2)N(C3=CC=CC4=CC=CC=C34)SC1=O	spermicidial;vaginal treatment	published	kinase	GSK-3beta	both	rabbit	human	sperm	viability	decreasing	[32550526]	http://www.bindingdb.org/bind/chemsearch/marvin/MolStructure.jsp?monomerid=50166940	https://go.drugbank.com/drugs/DB12129	11313622	CHEMBL3545157
Viability	3h	Cyclosporin A	9.99e-6	1.2063774416546245	-1.976525442269362	O[C@H]([C@H](C)C/C=C/C)[C@@H](C(N[C@H](C(N(C)CC(N(C)[C@H](C(N[C@H](C(N(C)[C@H](C(N[C@H]1C)=O)CC(C)C)=O)C(C)C)=O)CC(C)C)=O)=O)CC)=O)N(C)C([C@H](C(C)C)N(C)C([C@H](CC(C)C)N(C)C([C@H](CC(C)C)N(C)C([C@@H](C)NC1=O)=O)=O)=O)=O	blocks progesterone induced acrosome reaction	published	enzyme	PP2B	in vitro	NA	human	sperm	acrosome_p4	downregulating	[27696749]	http://www.bindingdb.org/bind/chemsearch/marvin/MolStructure.jsp?monomerid=50022815	https://go.drugbank.com/drugs/DB00091	5284373	CHEMBL160
Viability	3h	Cyclosporin A	2.991e-5	1.4359724064525712	-2.210219310894167	O[C@H]([C@H](C)C/C=C/C)[C@@H](C(N[C@H](C(N(C)CC(N(C)[C@H](C(N[C@H](C(N(C)[C@H](C(N[C@H]1C)=O)CC(C)C)=O)C(C)C)=O)CC(C)C)=O)=O)CC)=O)N(C)C([C@H](C(C)C)N(C)C([C@H](CC(C)C)N(C)C([C@H](CC(C)C)N(C)C([C@@H](C)NC1=O)=O)=O)=O)=O	blocks progesterone induced acrosome reaction	published	enzyme	PP2B	in vitro	NA	human	sperm	acrosome_p4	downregulating	[27696749]	http://www.bindingdb.org/bind/chemsearch/marvin/MolStructure.jsp?monomerid=50022815	https://go.drugbank.com/drugs/DB00091	5284373	CHEMBL160
Viability	3h	Torin 2	9.99e-6	0.5794253011727112	-0.9785296131744228	NC1=NC=C(C2=CC3=C(N=CC(C=C4)=C3N(C5=CC(C(F)(F)F)=CC=C5)C4=O)C=C2)C=C1	enhances sperm motility	own	kinase	mTOR	NA	NA	human	sperm	motility	enhancing	NA	http://www.bindingdb.org/bind/chemsearch/marvin/MolStructure.jsp?monomerid=50341209	NA	51358113	CHEMBL1765602
Viability	3h	Torin 2	2.991e-5	0.4392197775384245	-0.7234746704910919	NC1=NC=C(C2=CC3=C(N=CC(C=C4)=C3N(C5=CC(C(F)(F)F)=CC=C5)C4=O)C=C2)C=C1	enhances sperm motility	own	kinase	mTOR	NA	NA	human	sperm	motility	enhancing	NA	http://www.bindingdb.org/bind/chemsearch/marvin/MolStructure.jsp?monomerid=50341209	NA	51358113	CHEMBL1765602
Viability	3h	666-15	9.99e-6	0.7446990858994527	-1.574225698414491	NCCCOC1=CC2=CC=CC=C2C=C1C(NCCOC3=C(C(NC4=CC=C(Cl)C=C4O)=O)C=C5C=CC=CC5=C3)=O	reduces sperm motility;induces acrosome reaction	own	protein inhibitor	CREB	in vitro	NA	human	sperm	acrosome	increasing	NA	NA	NA	71566397	CHEMBL3582491
Viability	3h	666-15	2.991e-5	1.3489407800908255	-2.368039030273188	NCCCOC1=CC2=CC=CC=C2C=C1C(NCCOC3=C(C(NC4=CC=C(Cl)C=C4O)=O)C=C5C=CC=CC5=C3)=O	reduces sperm motility;induces acrosome reaction	own	protein inhibitor	CREB	in vitro	NA	human	sperm	acrosome	increasing	NA	NA	NA	71566397	CHEMBL3582491
Viability	3h	SLM 6031434 hydrochloride	9.99e-6	0.9002219860540015	-1.833939321291739	CCCCCCCCOC1=C(C(F)(F)F)C=C(C2=NOC([C@@]3([H])N(C(N)=N)CCC3)=N2)C=C1	induces acrosome reaction	own	kinase	Sphk2	in vitro	NA	human	sperm	acrosome	increasing	NA	http://www.bindingdb.org/bind/chemsearch/marvin/MolStructure.jsp?monomerid=50514480	NA	131981195	CHEMBL4595333
Viability	3h	SLM 6031434 hydrochloride	2.991e-5	1.723103299600498	-2.700378669368124	CCCCCCCCOC1=C(C(F)(F)F)C=C(C2=NOC([C@@]3([H])N(C(N)=N)CCC3)=N2)C=C1	induces acrosome reaction	own	kinase	Sphk2	in vitro	NA	human	sperm	acrosome	increasing	NA	http://www.bindingdb.org/bind/chemsearch/marvin/MolStructure.jsp?monomerid=50514480	NA	131981195	CHEMBL4595333
Viability	3h	GSK1904529A	9.99e-6	0.126926592555829	0.3441097522157168	O=C(C1=CC(C2=C(N(C=CC=C3)C3=N2)C4=NC(NC5=CC(CC)=C(C=C5OC)N6CCC(N7CCN(S(=O)(C)=O)CC7)CC6)=NC=C4)=CC=C1OC)NC8=C(C=CC=C8F)F	inhibition of hyperactive motility	published	receptor kinase	IGF-1R	in vitro	NA	human	sperm	capacitation	downregulating	[25693802]	http://www.bindingdb.org/bind/chemsearch/marvin/MolStructure.jsp?monomerid=50256480	NA	25124816	CHEMBL466397
Viability	3h	GSK1904529A	2.991e-5	0.2030230719007738	0.176379677565579	O=C(C1=CC(C2=C(N(C=CC=C3)C3=N2)C4=NC(NC5=CC(CC)=C(C=C5OC)N6CCC(N7CCN(S(=O)(C)=O)CC7)CC6)=NC=C4)=CC=C1OC)NC8=C(C=CC=C8F)F	inhibition of hyperactive motility	published	receptor kinase	IGF-1R	in vitro	NA	human	sperm	capacitation	downregulating	[25693802]	http://www.bindingdb.org/bind/chemsearch/marvin/MolStructure.jsp?monomerid=50256480	NA	25124816	CHEMBL466397
Viability	3h	T16Ainh-A01	9.99e-6	0.3617986780040729	-0.6525596642623457	CCC1=C(N=C(NC1=O)SCC(NC2=NC(C3=CC=C(C=C3)OC)=CS2)=O)C	blocks acrosome reaction in conjunction w. rhZP3	published	channel inhibitor	TMEM16A	in vitro	NA	human	sperm	acrosome	blocking	[22473777]	NA	NA	135460621	CHEMBL1299863
Viability	3h	T16Ainh-A01	2.991e-5	0.2766619507770316	-0.5780987000575353	CCC1=C(N=C(NC1=O)SCC(NC2=NC(C3=CC=C(C=C3)OC)=CS2)=O)C	blocks acrosome reaction in conjunction w. rhZP3	published	channel inhibitor	TMEM16A	in vitro	NA	human	sperm	acrosome	blocking	[22473777]	NA	NA	135460621	CHEMBL1299863
Viability	3h	BPO-27	9.99e-6	0.497701327576211	-0.785792008578591	CN(C1=C2N(C(C3=CC=CC=C3)=C1C(N4C)=O)C(C=C(C=C5)C(O)=O)=C5O[C@@]2([H])C(O6)=CC=C6Br)C4=O	NA	patent	channel inhibitor	CFTR	NA	NA	NA	NA	acrosome	blocking	NA	http://www.bindingdb.org/bind/chemsearch/marvin/MolStructure.jsp?monomerid=50353351	NA	71108905	CHEMBL2386372
Viability	3h	BPO-27	2.991e-5	0.3828055685476004	-0.5020677969273231	CN(C1=C2N(C(C3=CC=CC=C3)=C1C(N4C)=O)C(C=C(C=C5)C(O)=O)=C5O[C@@]2([H])C(O6)=CC=C6Br)C4=O	NA	patent	channel inhibitor	CFTR	NA	NA	NA	NA	acrosome	blocking	NA	http://www.bindingdb.org/bind/chemsearch/marvin/MolStructure.jsp?monomerid=50353351	NA	71108905	CHEMBL2386372
Viability	3h	Tacrolimus	9.99e-6	1.1524061678099675	-1.968475115856175	C[C@@](C[C@]([C@@]1([H])O[C@](C(C(N2[C@]([H])(C(O[C@]([C@]([C@@](C3)([H])O)([H])C)([H])/C(C)=C/[C@]4([H])CC[C@](O)([H])[C@@](OC)([H])C4)=O)CCCC2)=O)=O)(O)[C@@](C)([H])C[C@]1([H])OC)([H])OC)([H])C/C(C)=C/[C@](CC=C)([H])C3=O	blocks progesterone induced acrosome reaction	published	enzyme	PP2B	in vitro	NA	human	sperm	acrosome_p4	downregulating	[27696749]	http://www.bindingdb.org/bind/chemsearch/marvin/MolStructure.jsp?monomerid=50030448	https://go.drugbank.com/drugs/DB00864	445643	CHEMBL269732|CHEMBL66247
Viability	3h	Tacrolimus	2.991e-5	1.329803771874015	-2.0380154314549968	C[C@@](C[C@]([C@@]1([H])O[C@](C(C(N2[C@]([H])(C(O[C@]([C@]([C@@](C3)([H])O)([H])C)([H])/C(C)=C/[C@]4([H])CC[C@](O)([H])[C@@](OC)([H])C4)=O)CCCC2)=O)=O)(O)[C@@](C)([H])C[C@]1([H])OC)([H])OC)([H])C/C(C)=C/[C@](CC=C)([H])C3=O	blocks progesterone induced acrosome reaction	published	enzyme	PP2B	in vitro	NA	human	sperm	acrosome_p4	downregulating	[27696749]	http://www.bindingdb.org/bind/chemsearch/marvin/MolStructure.jsp?monomerid=50030448	https://go.drugbank.com/drugs/DB00864	445643	CHEMBL269732|CHEMBL66247
Viability	3h	Fenvalerate	9.99e-6	0.347326381429309	-0.6746067513916572	CC(C)C(C1=CC=C(C=C1)Cl)C(OC(C#N)C2=CC(OC3=CC=CC=C3)=CC=C2)=O	blocks progesterone induced acrosome reaction	published	enzyme	PP2B	in vitro	NA	human	sperm	acrosome_p4	downregulating	[27696749]	NA	NA	3347	CHEMBL492491
Viability	3h	Fenvalerate	2.991e-5	0.0463180835320703	0.4132600148085301	CC(C)C(C1=CC=C(C=C1)Cl)C(OC(C#N)C2=CC(OC3=CC=CC=C3)=CC=C2)=O	blocks progesterone induced acrosome reaction	published	enzyme	PP2B	in vitro	NA	human	sperm	acrosome_p4	downregulating	[27696749]	NA	NA	3347	CHEMBL492491
Viability	3h	Herbimycin a	9.99e-6	0.9187354728516778	-1.5895454784880476	C[C@](C[C@]([C@]([C@@](/C=C([C@]([C@@](/C=C/C=C(C(NC(C1=O)=C2)=O)\C)([H])OC)([H])OC(N)=O)\C)([H])C)([H])OC)([H])OC)([H])[C@](OC)([H])C1=CC2=O	blocks progesterone induced acrosome reaction;blocks progesterone induced ca2+ response	published	kinase	Tyr	in vitro	NA	human	sperm	acrosome_p4/ca_p4	downregulating	[27696749]	NA	NA	6436247	CHEMBL479533
Viability	3h	Herbimycin a	2.991e-5	0.642563072218574	-1.0390372781048698	C[C@](C[C@]([C@]([C@@](/C=C([C@]([C@@](/C=C/C=C(C(NC(C1=O)=C2)=O)\C)([H])OC)([H])OC(N)=O)\C)([H])C)([H])OC)([H])OC)([H])[C@](OC)([H])C1=CC2=O	blocks progesterone induced acrosome reaction;blocks progesterone induced ca2+ response	published	kinase	Tyr	in vitro	NA	human	sperm	acrosome_p4/ca_p4	downregulating	[27696749]	NA	NA	6436247	CHEMBL479533
Viability	3h	Sodium orthovanadate	9.99e-6	0.2346366942394779	-0.275555679080977	[O-][V]([O-])([O-])=O	blocks progesterone induced acrosome reaction;blocks progesterone induced ca2+ response	published	enzyme	Tyr phosphatase	in vitro	NA	human	sperm	acrosome_p4/ca_p4	downregulating	[27696749]	NA	NA	61672	CHEMBL179166
Viability	3h	Sodium orthovanadate	2.991e-5	0.1763049272398068	-0.0929223603974929	[O-][V]([O-])([O-])=O	blocks progesterone induced acrosome reaction;blocks progesterone induced ca2+ response	published	enzyme	Tyr phosphatase	in vitro	NA	human	sperm	acrosome_p4/ca_p4	downregulating	[27696749]	NA	NA	61672	CHEMBL179166
Viability	3h	KT 5720	9.99e-6	0.1880931329501708	-0.0643803722578209	CCCCCCOC([C@@]1(O)[C@]2(C)N3C4=CC=CC=C4C(C3=C56)=C(CNC7=O)C7=C6C8=CC=CC=C8N5[C@](O2)([H])C1)=O	evokes Ca2+ signaling in sperm cells w/o P4	published	kinase	PKA	in vitro	NA	human	sperm	ca	increasing	[32703901]	NA	NA	454202	NA
Viability	3h	KT 5720	2.991e-5	0.1092865541304373	-0.1303381017954952	CCCCCCOC([C@@]1(O)[C@]2(C)N3C4=CC=CC=C4C(C3=C56)=C(CNC7=O)C7=C6C8=CC=CC=C8N5[C@](O2)([H])C1)=O	evokes Ca2+ signaling in sperm cells w/o P4	published	kinase	PKA	in vitro	NA	human	sperm	ca	increasing	[32703901]	NA	NA	454202	NA
Viability	3h	PF 431396	9.99e-6	1.0606810251468834	-1.755242114753094	CN(C1=CC=CC=C1CNC2=NC(NC3=CC(C4)=C(C=C3)NC4=O)=NC=C2C(F)(F)F)S(=O)(C)=O	blocks capacitation	published	kinase	FAK_PYK2	in vitro	NA	mouse	sperm	capacitation	downregulating	[27226326]	NA	NA	11598628	CHEMBL472212
Viability	3h	PF 431396	2.991e-5	0.7332980244500965	-1.3544103625153854	CN(C1=CC=CC=C1CNC2=NC(NC3=CC(C4)=C(C=C3)NC4=O)=NC=C2C(F)(F)F)S(=O)(C)=O	blocks capacitation	published	kinase	FAK_PYK2	in vitro	NA	mouse	sperm	capacitation	downregulating	[27226326]	NA	NA	11598628	CHEMBL472212
Viability	3h	NVP-AEW541	9.99e-6	0.3167600976211848	-0.3264557717386771	NC1=C(C(C2=CC(OCC3=CC=CC=C3)=CC=C2)=CN4[C@@]5([H])C[C@](CN6CCC6)([H])C5)C4=NC=N1	inhibition of hyperactive motility	published	receptor kinase	IGF-1R	in vitro	NA	human	sperm	capacitation	downregulating	NA	http://www.bindingdb.org/bind/chemsearch/marvin/MolStructure.jsp?monomerid=185145	NA	NA	NA
Viability	3h	NVP-AEW541	2.991e-5	0.3887793692685909	-0.5811879088348975	NC1=C(C(C2=CC(OCC3=CC=CC=C3)=CC=C2)=CN4[C@@]5([H])C[C@](CN6CCC6)([H])C5)C4=NC=N1	inhibition of hyperactive motility	published	receptor kinase	IGF-1R	in vitro	NA	human	sperm	capacitation	downregulating	NA	http://www.bindingdb.org/bind/chemsearch/marvin/MolStructure.jsp?monomerid=185145	NA	NA	NA
Viability	3h	PD 146176	9.99e-6	0.0339394855151219	0.4087878551095945	C12=C(C3=CC=CC=C3SC2)NC4=CC=CC=C14	antagonizing ROS effects	own_published	enzyme	15-LOX	NA	NA	human	sperm	motility	downregulating	[29546268]	http://www.bindingdb.org/bind/chemsearch/marvin/MolStructure.jsp?monomerid=50208823	NA	297589	CHEMBL180917
Viability	3h	PD 146176	2.991e-5	9.672742562826e-4	0.1149570108096522	C12=C(C3=CC=CC=C3SC2)NC4=CC=CC=C14	antagonizing ROS effects	own_published	enzyme	15-LOX	NA	NA	human	sperm	motility	downregulating	[29546268]	http://www.bindingdb.org/bind/chemsearch/marvin/MolStructure.jsp?monomerid=50208823	NA	297589	CHEMBL180917
Viability	3h	Esomeprazole	9.99e-6	0.1749549155316659	0.0721671920099389	CC1=CN=C(C(C)=C1OC)C[S@+]([O-])C(N2)=NC3=C2C=C(C=C3)OC	reduces sperm motility	published	enzyme	ChAT	in vitro	NA	human	sperm	motility	downregulating	[32866455]	NA	https://go.drugbank.com/drugs/DB00736	9568614	CHEMBL1201320
Viability	3h	Esomeprazole	2.991e-5	0.2163903136038998	-0.2720385102499385	CC1=CN=C(C(C)=C1OC)C[S@+]([O-])C(N2)=NC3=C2C=C(C=C3)OC	reduces sperm motility	published	enzyme	ChAT	in vitro	NA	human	sperm	motility	downregulating	[32866455]	NA	https://go.drugbank.com/drugs/DB00736	9568614	CHEMBL1201320
Viability	3h	LRRK2-IN-1	9.99e-6	0.5261503470665521	-0.8555667946160157	CN1CCN(C2CCN(C(C3=CC(OC)=C(C=C3)NC4=NC=C(C(N(C5=CC=CC=C56)C)=N4)N(C)C6=O)=O)CC2)CC1	NA	own	kinase	LRRK2	NA	NA	human	sperm	motility	enhancing	NA	http://www.bindingdb.org/bind/chemsearch/marvin/MolStructure.jsp?monomerid=50379529	NA	46843906	CHEMBL2012582
Viability	3h	LRRK2-IN-1	2.991e-5	0.5553600931474172	-0.9092488871089688	CN1CCN(C2CCN(C(C3=CC(OC)=C(C=C3)NC4=NC=C(C(N(C5=CC=CC=C56)C)=N4)N(C)C6=O)=O)CC2)CC1	NA	own	kinase	LRRK2	NA	NA	human	sperm	motility	enhancing	NA	http://www.bindingdb.org/bind/chemsearch/marvin/MolStructure.jsp?monomerid=50379529	NA	46843906	CHEMBL2012582
Viability	3h	CCR6 inhibitor 1	9.99e-6	0.744855177401693	-1.3003548282503052	FC(F)(C1=CN=C(N[C@]2([H])CC[C@](S(=O)(C3=CC=C(C=C3)C4=CC(C(N)=O)=NC=C4)=O)([H])CC2)C=C1)F	potentially blocks acrosome reaction	inferred from antibody study	receptor agonist	CCR6	in vitro	NA	human	sperm	motility	enhancing	[32412043; 29207656]	http://www.bindingdb.org/bind/chemsearch/marvin/MolStructure.jsp?monomerid=50463591	NA	NA	NA
Viability	3h	CCR6 inhibitor 1	2.991e-5	0.1667542581620754	-0.2565630626507564	FC(F)(C1=CN=C(N[C@]2([H])CC[C@](S(=O)(C3=CC=C(C=C3)C4=CC(C(N)=O)=NC=C4)=O)([H])CC2)C=C1)F	potentially blocks acrosome reaction	inferred from antibody study	receptor agonist	CCR6	in vitro	NA	human	sperm	motility	enhancing	[32412043; 29207656]	http://www.bindingdb.org/bind/chemsearch/marvin/MolStructure.jsp?monomerid=50463591	NA	NA	NA
Viability	3h	Tamsulosin	9.99e-6	0.3179441576838058	-0.4681100800418316	CCOC1=CC=CC=C1OCCN[C@@](C)([H])CC2=CC(S(=O)(N)=O)=C(C=C2)OC	intereferes with ejaculation	published	receptor antagonist	alpha1-adrenergic	in vivo	human	NA	sperm	motility_spermatogenesis_ejaculation	downregulating	[19201696]	http://www.bindingdb.org/bind/chemsearch/marvin/MolStructure.jsp?monomerid=50060964	https://go.drugbank.com/drugs/DB00706	129211	CHEMBL836
Viability	3h	Tamsulosin	2.991e-5	0.425038533367685	-0.658058575415494	CCOC1=CC=CC=C1OCCN[C@@](C)([H])CC2=CC(S(=O)(N)=O)=C(C=C2)OC	intereferes with ejaculation	published	receptor antagonist	alpha1-adrenergic	in vivo	human	NA	sperm	motility_spermatogenesis_ejaculation	downregulating	[19201696]	http://www.bindingdb.org/bind/chemsearch/marvin/MolStructure.jsp?monomerid=50060964	https://go.drugbank.com/drugs/DB00706	129211	CHEMBL836
Viability	3h	Pristimerin	9.99e-6	0.6341426246282186	-0.9334932028200038	CC1=C(C(C=C2[C@](C)(CC[C@@]3(C)[C@]([H])(C[C@](C(OC)=O)(CC4)C)[C@@]4(C)CC[C@]53C)C5=CC=C12)=O)O	reduces sperm motility	published_own	enzyme	ABHD2	in vitro	NA	human	sperm	motility/ca_p4	downregulating	[28507119;29305558]	http://www.bindingdb.org/bind/chemsearch/marvin/MolStructure.jsp?monomerid=50481947	NA	159516	CHEMBL54804
Viability	3h	Pristimerin	2.991e-5	0.5379241379490609	-1.200785363478821	CC1=C(C(C=C2[C@](C)(CC[C@@]3(C)[C@]([H])(C[C@](C(OC)=O)(CC4)C)[C@@]4(C)CC[C@]53C)C5=CC=C12)=O)O	reduces sperm motility	published_own	enzyme	ABHD2	in vitro	NA	human	sperm	motility/ca_p4	downregulating	[28507119;29305558]	http://www.bindingdb.org/bind/chemsearch/marvin/MolStructure.jsp?monomerid=50481947	NA	159516	CHEMBL54804
Viability	3h	Alexidine dihydrochloride	9.99e-6	1.6534999220310969	-2.59349337492326	CCCCC(CC)C/N=C(N)/N/C(N)=N/CCCCCC/N=C(N)/N/C(N)=N/CC(CC)CCCC	inhibition of PTPMT1;paper not sperm related	published	enzyme	PTPMT1	in vitro	NA	recombinant protein	NA	motility/viability	downregulating	[20167843]	NA	NA	2090	CHEMBL1195210
Viability	3h	Alexidine dihydrochloride	2.991e-5	3.1287836585743243	-3.3145471846988883	CCCCC(CC)C/N=C(N)/N/C(N)=N/CCCCCC/N=C(N)/N/C(N)=N/CC(CC)CCCC	inhibition of PTPMT1;paper not sperm related	published	enzyme	PTPMT1	in vitro	NA	recombinant protein	NA	motility/viability	downregulating	[20167843]	NA	NA	2090	CHEMBL1195210
Viability	3h	BMS-189453	9.99e-6	0.6711119378284224	-1.2196240001154424	CC1(C)C(C=CC(/C=C/C2=CC=C(C=C2)C(O)=O)=C3)=C3C(C4=CC=CC=C4)=CC1	interferes with spermatogenesis	published	receptor antagonist	retinoic acid	in vivo	rat	NA	sperm	spermatogenesis	inhibiting	NA	http://www.bindingdb.org/bind/chemsearch/marvin/MolStructure.jsp?monomerid=50178961	NA	9875424	CHEMBL2385268
Viability	3h	BMS-189453	2.991e-5	0.2470546237926974	-0.3681984159508036	CC1(C)C(C=CC(/C=C/C2=CC=C(C=C2)C(O)=O)=C3)=C3C(C4=CC=CC=C4)=CC1	interferes with spermatogenesis	published	receptor antagonist	retinoic acid	in vivo	rat	NA	sperm	spermatogenesis	inhibiting	NA	http://www.bindingdb.org/bind/chemsearch/marvin/MolStructure.jsp?monomerid=50178961	NA	9875424	CHEMBL2385268
Viability	3h	bpV(phen)	9.99e-6	0.1885190779056897	-0.0835246284493642	C1=CC2=C(C3=C(C=CC=N3)C=C2)N=C1.O.O.O.[OH-].OO.OO.[K+].[V]	blocks progesterone induced acrosome reaction;blocks progesterone induced ca2+ response	published	enzyme	Tyr phosphatase	in vitro	NA	human	sperm	acrosome_p4/ca_p4	downregulating	[27696749]	NA	NA	16760322	NA
Viability	3h	bpV(phen)	2.991e-5	0.2377677329800635	-0.162554488993015	C1=CC2=C(C3=C(C=CC=N3)C=C2)N=C1.O.O.O.[OH-].OO.OO.[K+].[V]	blocks progesterone induced acrosome reaction;blocks progesterone induced ca2+ response	published	enzyme	Tyr phosphatase	in vitro	NA	human	sperm	acrosome_p4/ca_p4	downregulating	[27696749]	NA	NA	16760322	NA
Viability	3h	Oprea1_544341	9.99e-6	0.3137645850621947	-0.1793917168184835	CC1=CC=C(C=C1)S(=O)(=O)C2=C(N(C3=NC4=CC=CC=C4N=C23)CC(C5=CC=C(C=C5)[N+](=O)[O-])O)N	reduces sperm motility;role of glycolysis in sperm motility	published	enzyme	GAPDS	both	mice	mouse	sperm	motility	downregulating	[26921398;15546993]	NA	NA	4079380	NA
Viability	3h	Oprea1_544341	2.991e-5	0.2097075293165554	0.2004166392838247	CC1=CC=C(C=C1)S(=O)(=O)C2=C(N(C3=NC4=CC=CC=C4N=C23)CC(C5=CC=C(C=C5)[N+](=O)[O-])O)N	reduces sperm motility;role of glycolysis in sperm motility	published	enzyme	GAPDS	both	mice	mouse	sperm	motility	downregulating	[26921398;15546993]	NA	NA	4079380	NA
Viability	3h	Urinastatin	9.99e-6	0.407042080452845	-0.5896963497589263	C1(C2=CC=CO2)OCC3(CCC=CC3)CO1	interferes with liquefaction;reduces sperm motility	published	enzyme	serine protease inhibitor	in vitro	NA	human	sperm	motility	downregulating	[8046020]	NA	NA	105102	NA
Viability	3h	Urinastatin	2.991e-5	0.5422855879601817	-0.8681687441906152	C1(C2=CC=CO2)OCC3(CCC=CC3)CO1	interferes with liquefaction;reduces sperm motility	published	enzyme	serine protease inhibitor	in vitro	NA	human	sperm	motility	downregulating	[8046020]	NA	NA	105102	NA
Viability	3h	MJ33	9.99e-6	0.3664136771740393	-0.6780714307521367	CCCCCCCCCCCCCCCCOCC(COCC(F)(F)F)OP([O-])(OC)=O	prevents capacitation-associated tyrosinephosphorylation by PKA	published	enzyme	PRD	in vitro	NA	human	sperm	viability/acrosome reaction	downregulating	[28025393]	NA	NA	5051741	NA
Viability	3h	MJ33	2.991e-5	0.5825337031854421	-0.9751990583473922	CCCCCCCCCCCCCCCCOCC(COCC(F)(F)F)OP([O-])(OC)=O	prevents capacitation-associated tyrosinephosphorylation by PKA	published	enzyme	PRD	in vitro	NA	human	sperm	viability/acrosome reaction	downregulating	[28025393]	NA	NA	5051741	NA
Viability	3h	Forskolin	9.99e-6	0.48393999862138	-0.7115668279612595	CC(O[C@]1([H])[C@]2(C)[C@@](C(C[C@](C)(C=C)O2)=O)(O)[C@]3(C)C(C(C)(CC[C@]3([H])O)C)[C@]1([H])O)=O	stimulates acrosome reaction	published	kinase	PKA	in vitro	NA	human	sperm	acrosome	increasing	[7768751]	http://www.bindingdb.org/bind/chemsearch/marvin/MolStructure.jsp?monomerid=50010261	https://go.drugbank.com/drugs/DB02587	5702265	NA
Viability	3h	Forskolin	2.991e-5	0.5749911520081517	-0.9893468015198756	CC(O[C@]1([H])[C@]2(C)[C@@](C(C[C@](C)(C=C)O2)=O)(O)[C@]3(C)C(C(C)(CC[C@]3([H])O)C)[C@]1([H])O)=O	stimulates acrosome reaction	published	kinase	PKA	in vitro	NA	human	sperm	acrosome	increasing	[7768751]	http://www.bindingdb.org/bind/chemsearch/marvin/MolStructure.jsp?monomerid=50010261	https://go.drugbank.com/drugs/DB02587	5702265	NA
Viability	3h	183	9.99e-6	0.0414968691458072	0.1036632160124781	O=C(N1C(CC2=CC=CC=C2)CCCC1)N3CCCCC3	reduces acrosome reaction	published	enzyme	ABHD2	in vitro	NA	mouse	sperm	acrosome_p4	blocking	[31525885]	NA	NA	NA	NA
Viability	3h	183	2.991e-5	0.0693854041584408	-0.0769487303035605	O=C(N1C(CC2=CC=CC=C2)CCCC1)N3CCCCC3	reduces acrosome reaction	published	enzyme	ABHD2	in vitro	NA	mouse	sperm	acrosome_p4	blocking	[31525885]	NA	NA	NA	NA
Viability	3h	Compound 19	9.99e-6	0.4006468774011336	-0.3532443271630292	COC1=CC(C2CCN(C)CC2)=CC=C1NC3=NC=C(Cl)C(NC4=C(S(NC)(=O)=O)C=CC=C4)=N3	blocks TSSK; similarity to brigatinib	published	kinase	TSSK2	in vitro	NA	recombinant protein	NA	motility	downregulating	[28952188]	NA	NA	NA	NA
Viability	3h	Compound 19	2.991e-5	0.7100251990834959	-1.1075515969013212	COC1=CC(C2CCN(C)CC2)=CC=C1NC3=NC=C(Cl)C(NC4=C(S(NC)(=O)=O)C=CC=C4)=N3	blocks TSSK; similarity to brigatinib	published	kinase	TSSK2	in vitro	NA	recombinant protein	NA	motility	downregulating	[28952188]	NA	NA	NA	NA
Viability	3h	ASI-8	9.99e-6	0.2872164507367198	-0.3396559957818574	O=C(C1=CC=CC(OCC2=NC3=CC=CC=C3N2)=C1)C4=NON=C4N	blocks sAC	published	enzyme	sAC	in vitro	NA	recombinant protein	NA	capacitation	downregulating	[26961873; 24616449; 32307523]	NA	NA	73386680	NA
Viability	3h	ASI-8	2.991e-5	0.213381305986329	-0.2225452368013614	O=C(C1=CC=CC(OCC2=NC3=CC=CC=C3N2)=C1)C4=NON=C4N	blocks sAC	published	enzyme	sAC	in vitro	NA	recombinant protein	NA	capacitation	downregulating	[26961873; 24616449; 32307523]	NA	NA	73386680	NA
Viability	3h	68853496	9.99e-6	0.0716768038822427	0.0771486482364354	O=C(C1=C(C2=CC(NS(C3=CC=C(C=C3)C(C)(C)C)(=O)=O)=CN=C2N1)C4=CC=CC=C4)N[C@]5([H])[C@@](O)([H])CCC5	NA	patent	NA	NA	NA	NA	NA	NA	capacitation	downregulating	NA	NA	NA	25215041	NA
Viability	3h	68853496	2.991e-5	0.0513433345142963	0.0652946702996715	O=C(C1=C(C2=CC(NS(C3=CC=C(C=C3)C(C)(C)C)(=O)=O)=CN=C2N1)C4=CC=CC=C4)N[C@]5([H])[C@@](O)([H])CCC5	NA	patent	NA	NA	NA	NA	NA	NA	capacitation	downregulating	NA	NA	NA	25215041	NA
Viability	3h	CCR6 inhibitor	9.99e-6	0.1171818198918025	-0.2133485670136536	O=C(C1=C2N=CC=CC2=C(C=C1)C3=C(C(OC(F)(F)F)=CC=C3NS(C4=CC(F)=C(C=C4)C(C)(C)C)(=O)=O)F)O	NA	patent	NA	NA	NA	NA	NA	NA	motility	enhancing	NA	NA	NA	118143215	NA
Viability	3h	CCR6 inhibitor	2.991e-5	0.2075032643445787	-0.2792105111636758	O=C(C1=C2N=CC=CC2=C(C=C1)C3=C(C(OC(F)(F)F)=CC=C3NS(C4=CC(F)=C(C=C4)C(C)(C)C)(=O)=O)F)O	NA	patent	NA	NA	NA	NA	NA	NA	motility	enhancing	NA	NA	NA	118143215	NA
Viability	3h	HC-056456	9.99e-6	0.3321661431563776	-0.426846806928884	[O-][N+]1=C(C(C2=CC=CS2)=O)C(C(C3=CC=CS3)=O)=NO1	blocks ca2+ and Na+ entry;blocks onset of hyperactive motility	published	channel blocker	CatSper	in vitro	NA	mouse	sperm	motility/capacitation	downregulating	[19718436]	http://www.bindingdb.org/bind/chemsearch/marvin/MolStructure.jsp?monomerid=35361	NA	573747	CHEMBL570345
Viability	3h	HC-056456	2.991e-5	1.012914769874044	-1.2107047332172165	[O-][N+]1=C(C(C2=CC=CS2)=O)C(C(C3=CC=CS3)=O)=NO1	blocks ca2+ and Na+ entry;blocks onset of hyperactive motility	published	channel blocker	CatSper	in vitro	NA	mouse	sperm	motility/capacitation	downregulating	[19718436]	http://www.bindingdb.org/bind/chemsearch/marvin/MolStructure.jsp?monomerid=35361	NA	573747	CHEMBL570345
Viability	3h	B07 hydrochloride	9.99e-6	0.0781706356464027	-0.0248928122516054	FC1=CC=C(C=C1)CN(CC2)CCN2CCCN(C3=CC(Cl)=C(C)C=C3)C(C4CCN(C(C)=O)CC4)=O	reduction of sperm motility	published	receptor antagonist	CCR5	both	rabbit	human	sperm	motility	downregulating	[29496533]	NA	NA	51038251	CHEMBL2017374|CHEMBL2021684
Viability	3h	B07 hydrochloride	2.991e-5	0.3154991731399852	-0.3780250599708896	FC1=CC=C(C=C1)CN(CC2)CCN2CCCN(C3=CC(Cl)=C(C)C=C3)C(C4CCN(C(C)=O)CC4)=O	reduction of sperm motility	published	receptor antagonist	CCR5	both	rabbit	human	sperm	motility	downregulating	[29496533]	NA	NA	51038251	CHEMBL2017374|CHEMBL2021684
Capacitation_PM	30min incubation	Alfuzosin	9.99e-6	1.8082491523690056	15.966271286737175	O=C(C1OCCC1)NCCCN(C2=NC3=C(C=C(OC)C(OC)=C3)C(N)=N2)C	interferes with ejaculation	published	receptor antagonist	alpha1-adrenergic	in vivo	human	NA	sperm	spermatogenesis	inhibiting	NA	http://www.bindingdb.org/bind/chemsearch/marvin/MolStructure.jsp?monomerid=50033110	https://go.drugbank.com/drugs/DB00346	2092	CHEMBL709
Capacitation_PM	30min incubation	Niflumic acid	9.99e-6	0.4144302630334689	5.538085100107493	FC(F)(C1=CC(NC2=C(C(O)=O)C=CC=N2)=CC=C1)F	blocks acrosome reaction in conjunction w. rhZP3	published	channel inhibitor	TMEM16A	in vitro	NA	human	sperm	acrosome	blocking	[22473777]	http://www.bindingdb.org/bind/chemsearch/marvin/MolStructure.jsp?monomerid=85507	https://go.drugbank.com/drugs/DB04552	4488	CHEMBL63323
Capacitation_PM	30min incubation	Dipyridamole	9.99e-6	1.3404825785557857	16.4101823561305	OCCN(CCO)C(N=C1N2CCCCC2)=NC3=C1N=C(N(CCO)CCO)N=C3N4CCCCC4	enhances sperm motility	own_published	enzyme	PDE	in vitro	NA	human	sperm	motility	enhancing	NA	http://www.bindingdb.org/bind/chemsearch/marvin/MolStructure.jsp?monomerid=23620	NA	3108	CHEMBL932
Capacitation_PM	30min incubation	Disulfiram	9.99e-6	4.377337578209293	-96.32169598728912	S=C(N(CC)CC)SSC(N(CC)CC)=S	immotile sperm;spermicidial	own_published	enzyme	ALDH	both	rabbit	human	sperm	motility	downregulating	[27084496;4139184]	http://www.bindingdb.org/bind/chemsearch/marvin/MolStructure.jsp?monomerid=50058655	https://go.drugbank.com/drugs/DB00822	3117	CHEMBL964
Capacitation_PM	30min incubation	Gossypol	9.99e-6	0.1859978745676912	-0.3818117367952678	OC1=C(C2=C(O)C3=C(C=C2C)C(C(C)C)=C(O)C(O)=C3C=O)C(C)=CC4=C1C(C=O)=C(O)C(O)=C4C(C)C	causes azoospermia	published	mineralcorticoid	NA	in vivo	rat_human	NA	sperm	viability	downregulating	[12020773]	http://www.bindingdb.org/bind/chemsearch/marvin/MolStructure.jsp?monomerid=23223	NA	3503	CHEMBL51483
Capacitation_PM	30min incubation	Cloperastine hydrochloride	9.99e-6	0.3549773291847328	5.133910100307615	ClC1=CC=C(C(C2=CC=CC=C2)OCCN3CCCCC3)C=C1	reduces sperm motility	own	receptor antagonist	histamine H1	in vitro	NA	human	sperm	motility	downregulating	NA	NA	NA	2805	CHEMBL415087
Capacitation_PM	30min incubation	GW 843682X	9.99e-6	0.1054598742103427	-3.2426864111079867	O=C(N)C(S1)=C(OCC2=CC=CC=C2C(F)(F)F)C=C1N(C=NC3=C4)C3=CC(OC)=C4OC	enhances sperm motility	own	kinase	PLK	NA	NA	human	sperm	motility	enhancing	NA	http://www.bindingdb.org/bind/chemsearch/marvin/MolStructure.jsp?monomerid=25120	NA	9826308	CHEMBL514499
Capacitation_PM	30min incubation	GF 109203X	9.99e-6	0.423931265437749	3.996246650238677	O=C1C(C2=CNC3=C2C=CC=C3)=C(C(N1)=O)C(C4=CC=CC=C45)=CN5CCCN(C)C	blocks progesterone induced acrosome reaction;blocks progesterone induced ca2+ response	published	kinase	PKC	in vitro	NA	bovine	sperm	acrosome_p4/ca_p4	downregulating	[27696749]	http://www.bindingdb.org/bind/chemsearch/marvin/MolStructure.jsp?monomerid=2683	NA	2396	CHEMBL7463
Capacitation_PM	30min incubation	Ro 106-9920	9.99e-6	0.5405082744097361	-9.751868506107977	[O-][S+](C1=CC=CC=C1)C(C=C2)=NN3C2=NN=N3	reduces sperm motility	own	protein inhibitor	NfkappaB activation inhibtior	NA	NA	human	sperm	motility	downregulating	NA	NA	NA	3906779	CHEMBL271023
Capacitation_PM	30min incubation	A23187	9.99e-6	4.076133317699073	-89.82411408034771	O=C(C1=CC=CN1)[C@@H](C)[C@@]([C@H](C)C[C@H]2C)([H])O[C@]2(CC[C@H]3C)O[C@@H]3CC4=NC(C(C(O)=O)=C5NC)=C(C=C5)O4	NA	own_published	antimicrobial	ionophore	NA	NA	human	sperm	motility/acrosome	decreasing/increasing	NA	NA	NA	11957499	CHEMBL1256686
Capacitation_PM	30min incubation	Genistein	9.99e-6	1.181679331094447	9.3101278331166	O=C(C(C1=CC=C(O)C=C1)=CO2)C3=C2C=C(O)C=C3O	blocks progesterone induced acrosome reaction;blocks progesterone induced ca2+ response	published	kinase	Tyr	in vitro	NA	human	sperm	acrosome_p4/ca_p4	downregulating	[27696749]	http://www.bindingdb.org/bind/chemsearch/marvin/MolStructure.jsp?monomerid=19459	https://go.drugbank.com/drugs/DB01645	5280961	CHEMBL44
Capacitation_PM	30min incubation	Leelamine hydrochloride	9.99e-6	0.9247531064006944	4.414728226388442	NC[C@@]1(CCC[C@]2([C@]1(CCC3=CC(C(C)C)=CC=C32)[H])C)C	p4 evoked ca2+ response	published	receptor agonist	CB1	in vitro	NA	human	sperm	ca_p4	increasing	[31368510]	NA	NA	62034	CHEMBL70488
Capacitation_PM	30min incubation	FPL 64176	9.99e-6	1.8495079712602367	13.433397983789488	O=C(C(C(C(OC)=O)=C(C)N1)=C1C)C(C=CC=C2)=C2CC3=CC=CC=C3	p4 evoked ca2+ response	published	channel activator	Ca2+ channels	in vitro	NA	human	sperm	ca_p4	increasing	[31368510]	NA	NA	3423	CHEMBL93655
Capacitation_PM	30min incubation	Pha-665752	9.99e-6	0.0693201300527142	-3.180957136166074	ClC1=C(CS(C2=CC(/C(C(N3)=O)=C/C4=C(C)C(C(N5CCC[C@@H]5CN6CCCC6)=O)=C(C)N4)=C3C=C2)(=O)=O)C(Cl)=CC=C1	p4 evoked ca2+ response	published	receptor kinase	MET	in vitro	NA	human	sperm	ca_p4	increasing	[31368510]	http://www.bindingdb.org/bind/chemsearch/marvin/MolStructure.jsp?monomerid=50242737	NA	10461815	CHEMBL450786
Capacitation_PM	30min incubation	JX 401	9.99e-6	0.6575876443887528	4.170909239348619	O=C(C1=CC=C(C=C1OC)SC)N2CCC(CC3=CC=CC=C3)CC2	p4 evoked ca2+ response	published	kinase	p38alpha	in vitro	NA	human	sperm	ca_p4	increasing	[31368510]	NA	NA	1126109	CHEMBL1450144
Capacitation_PM	30min incubation	Clofarabine	9.99e-6	1.2230016585078225	10.515476887580633	NC1=NC(Cl)=NC2=C1N=CN2[C@@H]3O[C@H](CO)[C@@H](O)[C@@H]3F	enhances sperm motility	own	nucleoside analoge	NA	NA	NA	human	sperm	motility	enhancing	NA	http://www.bindingdb.org/bind/chemsearch/marvin/MolStructure.jsp?monomerid=50247921	https://go.drugbank.com/drugs/DB00631	119182	CHEMBL1750
Capacitation_PM	30min incubation	Trequinsin hydrochloride	9.99e-6	0.6063342661018488	8.142778027620956	O=C(N/1C)N2C(C3=CC(OC)=C(C=C3CC2)OC)=CC1=N/C4=C(C=C(C=C4C)C)C	increases hyperactivated sperm;increases penetration index;increases motility	own_published	enzyme	PDE	in vitro	NA	human	sperm	motility/capacitation/ca_p4	enhancing	[31368510]	NA	NA	5537	CHEMBL285913|CHEMBL588593|CHEMBL1411581
Capacitation_PM	30min incubation	NNC 55-0396 dihydrochloride	9.99e-6	0.6089320396423562	4.199754233957065	FC1=CC(CC[C@@](CCN(C)CCCC2=NC(C=CC=C3)=C3N2)(OC(C4CC4)=O)[C@H]5C(C)C)=C5C=C1	blocks ccl-20 induced ca2+ response	published	channel inhibitor	CatSper	in vitro	NA	human	sperm	ca_p4	blocking	[29207656]	http://www.bindingdb.org/bind/chemsearch/marvin/MolStructure.jsp?monomerid=50461301	NA	9957280	CHEMBL1551597
Capacitation_PM	30min incubation	Mibefradil	9.99e-6	0.663133048005042	3.9374347098401152	CN(CCCC1=NC2=C(C=CC=C2)N1)CC[C@](CC3)(OC(COC)=O)[C@@H](C(C)C)C4=C3C=C(F)C=C4	blocks ccl-20 induced ca2+ response;blocks progesterone induced ca2+ response	published	channel inhibitor	CatSper	in vitro	NA	human	sperm	ca_p4	blocking	[29207656]	NA	NA	60663	CHEMBL45816
Capacitation_PM	30min incubation	H 89 dihydrochloride	9.99e-6	0.634112393325268	9.41472642014185	O=S(C1=CC=CC2=CN=CC=C21)(NCCNC/C=C/C3=CC=C(Br)C=C3)=O	evokes Ca2+ signaling in sperm cells w/o P4	published	kinase	PKA	in vitro	NA	human	sperm	ca	increasing	[32703901]	NA	NA	449241	CHEMBL104264
Capacitation_PM	30min incubation	Anandamide	9.99e-6	0.4980263216668043	5.073955902518268	O=C(CCC/C=C\C/C=C\C/C=C\C/C=C\CCCCC)NCCO	reduces sperm motility	published	channel blocker	Hv1	NA	NA	NA	NA	motility/capacitation	downregulating/increasing	[31254725]	http://www.bindingdb.org/bind/chemsearch/marvin/MolStructure.jsp?monomerid=22988	NA	5281969	CHEMBL15848
Capacitation_PM	30min incubation	IBMX	9.99e-6	0.6007523062016937	12.85283527464114	O=C(N(C1=O)C)C2=C(N=CN2)N1CC(C)C	NA	published	enzyme	PDE	NA	NA	human	sperm	capacitation	enhancing	[28025393]	NA	NA	3758	CHEMBL275084
Capacitation_PM	30min incubation	Nafamostat	9.99e-6	0.3967078290897851	3.6876117446950296	O=C(OC1=CC2=CC=C(C(N)=N)C=C2C=C1)C3=CC=C(NC(N)=N)C=C3	interferes with liquefaction;reduces sperm motility	published	enzyme	serine protease inhibitor	in vitro	NA	human	sperm	motility_liquefaction	downregulating	[8046020, 32529252]	http://www.bindingdb.org/bind/chemsearch/marvin/MolStructure.jsp?monomerid=50063698	https://go.drugbank.com/drugs/DB12598	4413	CHEMBL273264
Capacitation_PM	30min incubation	CTFRinh-172	9.99e-6	0.2500120716922301	-6.916106320191773	OC(C1=CC=C(/C=C2C(N(C3=CC=CC(C(F)(F)F)=C3)C(S\2)=S)=O)C=C1)=O	blocks progesterone induced acrosome reaction;blocks sperm hyperactivation;blocks rhZP3 induced acrosome reaction	published	channel inhibitor	CFTR	in vitro	NA	human	sperm	acrosome	blocking	[19923167]	NA	NA	504670	NA
Capacitation_PM	30min incubation	2-Guanidinobenzimidazole	9.99e-6	0.3517264167525785	0.5016834893354583	N=C(N)NC1=NC(C=CC=C2)=C2N1	reduces sperm motility	published	channel blocker	Hv1	in vitro	NA	bovine	sperm	motility/capacitation	downregulating/increasing	[31254725; 26365828]	NA	NA	36149	NA
Capacitation_PM	30min incubation	n-[4-(4-Chlorophenyl)-1,3-thiazol-2-yl]guanidine	9.99e-6	1.158856928681002	10.136884426304317	N=C(NC1=NC(C2=CC=C(C=C2)Cl)=CS1)N	NA	published	channel blocker	Hv1	in vitro	NA	NA	oocytes	motility/capacitation	downregulating/increasing	[26365828]	NA	NA	3785911	CHEMBL358647
Capacitation_PM	30min incubation	UK 78282 hydrochloride	9.99e-6	0.0090086583534923	-2.659653586876831	COC1=CC=C(CCCN2CCC(CC2)COC(C3=CC=CC=C3)C4=CC=CC=C4)C=C1	p4 evoked ca2+ response	published	channel blocker	KV1.3_KV1.4	in vitro	NA	human	sperm	ca_p4	increasing	[31368510]	NA	NA	656768	CHEMBL9653
Capacitation_PM	30min incubation	Tafenoquine	9.99e-6	3.66300155873202	-71.92774119858552	FC(F)(C1=CC=CC(OC2=C(C=C(C3=C2C(C)=CC(OC)=N3)NC(CCCN)C)OC)=C1)F	NA	own	antimicrobial	NA	NA	NA	human	sperm	acrosome	increasing	NA	NA	https://go.drugbank.com/drugs/DB06608	115358	CHEMBL298470
Capacitation_PM	30min incubation	Imiquimod	9.99e-6	0.8156246132088558	7.224138334741337	NC1=NC2=C(C=CC=C2)C3=C1N=CN3CC(C)C	reduction of sperm motility;only sperm with X chr	own_published	receptor agonist	TLR	in vitro	NA	mouse	sperm	motility	downregulating	NA	http://www.bindingdb.org/bind/chemsearch/marvin/MolStructure.jsp?monomerid=50240849	https://go.drugbank.com/drugs/DB00724	57469	CHEMBL1282
Capacitation_PM	30min incubation	Phenanthroline	9.99e-6	1.4009476972821158	10.268900190165107	C12=NC=CC=C1C=CC3=CC=CN=C23	inhibit proteolytic activity of PSA	published	enzyme	serine protease inhibitor	in vitro	NA	human	sperm	liquefaction	downregulating	[9092810, 32529252]	NA	NA	1318	CHEMBL415879
Capacitation_PM	30min incubation	Compound B4	9.99e-6	0.3981248652373473	3.539325892323819	O=C1C(NCC(OC)=O)=NNC(SCC(OCC)=O)=N1	reducing sperm motility	published	protein inhibitor	EPPIN	in vitro	NA	human	sperm	motility	downregulating	[26593445]	NA	NA	135412565	CHEMBL1455724
Capacitation_PM	30min incubation	Nicotinamid	9.99e-6	0.160075386304844	3.348445317862825	C1=CC(=CN=C1)C(=O)N	NA	NA	NA	NA	NA	NA	NA	NA	NA	NA	NA	http://www.bindingdb.org/bind/chemsearch/marvin/MolStructure.jsp?monomerid=27507	https://go.drugbank.com/drugs/DB02701	936	CHEMBL1140
Capacitation_PM	30min incubation	Hexachlorophene	9.99e-6	0.3909468704143173	-5.641836966196145	OC1=C(C=C(C(Cl)=C1CC2=C(C(Cl)=CC(Cl)=C2Cl)O)Cl)Cl	reduces sperm motility;blocks sAC	own_published	antimicrobial	NA	in vitro	NA	human	sperm	motility	downregulating	NA	NA	https://go.drugbank.com/drugs/DB00756	3598	CHEMBL496
Capacitation_PM	30min incubation	JQ1	9.99e-6	2.334394408292093	15.804803782080402	O=C(OC(C)(C)C)C[C@@H]1N=C(C2=CC=C(Cl)C=C2)C3=C(SC(C)=C3C)N4C(C)=NN=C41	interferes with spermatogenesis;reduces sperm count;reduces motility	published	protein inhibitor	BRDT	both	mouse	mouse	sperm	spermatogenesis	inhibiting	[22901802]	http://www.bindingdb.org/bind/chemsearch/marvin/MolStructure.jsp?monomerid=50365262	NA	46907787	CHEMBL1957266
Capacitation_PM	30min incubation	Bithionol	9.99e-6	0.0599549993073266	2.2439975958732594	OC(C(Cl)=C1)=C(C=C1Cl)SC2=CC(Cl)=CC(Cl)=C2O	blocks sAC	published	enzyme	sAC	in vitro	NA	recombinant protein	NA	capacitation	downregulating	[26961873; 32307523]	http://www.bindingdb.org/bind/chemsearch/marvin/MolStructure.jsp?monomerid=36880	https://go.drugbank.com/drugs/DB04813	2406	CHEMBL290106
Capacitation_PM	30min incubation	Ouabain	9.99e-6	0.0533832401172131	-6.779486065179984	O[C@H]1[C@H](C)O[C@@H](O[C@H]2C[C@@H](O)[C@@]3(CO)[C@@](CC[C@]4([H])[C@]3([H])[C@H](O)C[C@@]5(C)[C@]4(O)CC[C@@H]5C6=CC(OC6)=O)(O)C2)[C@H](O)[C@@H]1O	reduces sperm motility	published	transporter	Na,K-ATPase alpha 4	in vitro	rat	NA	sperm	motility/capacitation	downregulating	[ 29291372]	http://www.bindingdb.org/bind/chemsearch/marvin/MolStructure.jsp?monomerid=50286739	https://go.drugbank.com/drugs/DB01092	439501	CHEMBL222863
Capacitation_PM	30min incubation	CYM 5442 hydrchloride	9.99e-6	0.5757083545762269	3.761925612951456	OCCNC1C2=CC=CC(C3=NOC(C4=CC(OCC)=C(OCC)C=C4)=N3)=C2CC1	reduces sperm motility;induces acrosome reaction	own	receptor agonist	S1P1	in vitro	NA	human	sperm	acrosome	increasing	NA	http://www.bindingdb.org/bind/chemsearch/marvin/MolStructure.jsp?monomerid=427452	NA	25110406	CHEMBL3922179
Capacitation_PM	30min incubation	Hesperadin hydrochloride	9.99e-6	1.020162420098198	-13.38320592694746	O=S(NC1=CC(/C(C(N2)=O)=C(C3=CC=CC=C3)/NC4=CC=C(CN5CCCCC5)C=C4)=C2C=C1)(CC)=O	reduces sperm motility	own	kinase	Aurora B	in vitro	NA	human	sperm	motility	downregulating	NA	http://www.bindingdb.org/bind/chemsearch/marvin/MolStructure.jsp?monomerid=192753	NA	NA	NA
Capacitation_PM	30min incubation	Linsitinib	9.99e-6	0.5642659821062521	10.166641892519124	C[C@]1(O)C[C@](C2=NC(C3=CC=C(C=CC(C4=CC=CC=C4)=N5)C5=C3)=C6N2C=CN=C6N)([H])C1	NA	own	receptor kinase	IGF-1R	in vitro	NA	human	sperm	motility	enhancing	[25693802]	http://www.bindingdb.org/bind/chemsearch/marvin/MolStructure.jsp?monomerid=50315887	https://go.drugbank.com/drugs/DB06075	NA	NA
Capacitation_PM	30min incubation	NSC 697923	9.99e-6	0.6174153876995369	-9.286888763162594	CC1=CC=C(C=C1)S(=O)(=O)C2=CC=C(O2)[N+](=O)[O-]	NA	own	enzyme	NfkappaB activation inhibtior	NA	NA	human	sperm	motility	downregulating	NA	http://www.bindingdb.org/bind/chemsearch/marvin/MolStructure.jsp?monomerid=83278	NA	394449	CHEMBL1698008
Capacitation_PM	30min incubation	TP 003	9.99e-6	0.6536005383021003	12.295736284369152	CC(O)(C1=C(F)C2=NC=C(C3=CC=C(F)C(C4=CC=C(F)C=C4C#N)=C3)N2C=C1)C	enhances sperm motility	own	receptor agonist	GABAA	NA	NA	human	sperm	motility	enhancing	NA	NA	NA	10001434	CHEMBL4303606
Capacitation_PM	30min incubation	AZD 7762 hydrochloride	9.99e-6	1.4990387013682691	-19.65263238075216	NC(NC1=C(C(N[C@H]2CCCNC2)=O)SC(C3=CC(F)=CC=C3)=C1)=O	NA	own	kinase	Chk1/Chk2	NA	NA	human	sperm	motility	downregulating	NA	NA	NA	11152667	CHEMBL2041933
Capacitation_PM	30min incubation	TAE226	9.99e-6	0.2251941852497088	-5.222243635865187	CNC(C1=CC=CC=C1NC2=NC(NC3=CC=C(N4CCOCC4)C=C3OC)=NC=C2Cl)=O	NA	inferred	kinase	FAK	NA	NA	NA	NA	motility	enhancing	NA	http://www.bindingdb.org/bind/chemsearch/marvin/MolStructure.jsp?monomerid=50334594	https://go.drugbank.com/drugs/DB07460	9934347	CHEMBL458997
Capacitation_PM	30min incubation	CZC 25146	9.99e-6	0.3321527931730274	-10.783431305574496	COC1=CC(N2CCOCC2)=CC=C1NC3=NC=C(C(NC4=CC=CC=C4NS(C)(=O)=O)=N3)F	LRRK2 neuronal toxicity	own	kinase	LRRK2	both	rat_human	rat_human	primary neurons	motility	downregulating	[21812418]	http://www.bindingdb.org/bind/chemsearch/marvin/MolStructure.jsp?monomerid=50436423	NA	44252884	CHEMBL2397014
Capacitation_PM	30min incubation	Tak-063	9.99e-6	0.281308863199697	4.060606205036121	FC1=C(N2N=C(C3=CC=NN3C4=CC=CC=C4)C(C(OC)=C2)=O)C=CC(N5C=CC=N5)=C1	enhances sperm motility	own	enzyme	PDE	NA	NA	human	sperm	motility	enhancing	NA	NA	NA	46848915	CHEMBL3989972
Capacitation_PM	30min incubation	Resiquimod	9.99e-6	1.3067093409547974	-29.486788341426763	OC(C)(C)CN1C(COCC)=NC2=C1C3=CC=CC=C3N=C2N	reduction of sperm motility;only sperm with X chr	own_published	receptor agonist	TLR	in vitro	NA	mouse	sperm	motility	downregulating	NA	http://www.bindingdb.org/bind/chemsearch/marvin/MolStructure.jsp?monomerid=50241029	https://go.drugbank.com/drugs/DB06530	159603	CHEMBL383322
Capacitation_PM	30min incubation	Miglustat	9.99e-6	0.6470081754613513	5.118365664920632	O[C@@]1([H])[C@@](O)([H])CN(CCCC)[C@](CO)([H])[C@@]1([H])O	intereferes with spermatogenesis	published	enzyme	GCS	in vivo	mouse	NA	sperm	motility_spermatogenesis	downregulating	[12477936]	http://www.bindingdb.org/bind/chemsearch/marvin/MolStructure.jsp?monomerid=18355	https://go.drugbank.com/drugs/DB00419	71299590	NA
Capacitation_PM	30min incubation	Tideglusib	9.99e-6	1.6346747016246346	9.173529887245447	O=C(N1CC2=CC=CC=C2)N(C3=CC=CC4=CC=CC=C34)SC1=O	spermicidial;vaginal treatment	published	kinase	GSK-3beta	both	rabbit	human	sperm	viability	decreasing	[32550526]	http://www.bindingdb.org/bind/chemsearch/marvin/MolStructure.jsp?monomerid=50166940	https://go.drugbank.com/drugs/DB12129	11313622	CHEMBL3545157
Capacitation_PM	30min incubation	Cyclosporin A	9.99e-6	0.1920078058683696	1.3614747346150755	O[C@H]([C@H](C)C/C=C/C)[C@@H](C(N[C@H](C(N(C)CC(N(C)[C@H](C(N[C@H](C(N(C)[C@H](C(N[C@H]1C)=O)CC(C)C)=O)C(C)C)=O)CC(C)C)=O)=O)CC)=O)N(C)C([C@H](C(C)C)N(C)C([C@H](CC(C)C)N(C)C([C@H](CC(C)C)N(C)C([C@@H](C)NC1=O)=O)=O)=O)=O	blocks progesterone induced acrosome reaction	published	enzyme	PP2B	in vitro	NA	human	sperm	acrosome_p4	downregulating	[27696749]	http://www.bindingdb.org/bind/chemsearch/marvin/MolStructure.jsp?monomerid=50022815	https://go.drugbank.com/drugs/DB00091	5284373	CHEMBL160
Capacitation_PM	30min incubation	Torin 2	9.99e-6	0.7256604244564555	7.655561749135509	NC1=NC=C(C2=CC3=C(N=CC(C=C4)=C3N(C5=CC(C(F)(F)F)=CC=C5)C4=O)C=C2)C=C1	enhances sperm motility	own	kinase	mTOR	NA	NA	human	sperm	motility	enhancing	NA	http://www.bindingdb.org/bind/chemsearch/marvin/MolStructure.jsp?monomerid=50341209	NA	51358113	CHEMBL1765602
Capacitation_PM	30min incubation	666-15	9.99e-6	2.183648197387855	-46.1685529911008	NCCCOC1=CC2=CC=CC=C2C=C1C(NCCOC3=C(C(NC4=CC=C(Cl)C=C4O)=O)C=C5C=CC=CC5=C3)=O	reduces sperm motility;induces acrosome reaction	own	protein inhibitor	CREB	in vitro	NA	human	sperm	acrosome	increasing	NA	NA	NA	71566397	CHEMBL3582491
Capacitation_PM	30min incubation	SLM 6031434 hydrochloride	9.99e-6	0.239696339224928	-6.8395811352236375	CCCCCCCCOC1=C(C(F)(F)F)C=C(C2=NOC([C@@]3([H])N(C(N)=N)CCC3)=N2)C=C1	induces acrosome reaction	own	kinase	Sphk2	in vitro	NA	human	sperm	acrosome	increasing	NA	http://www.bindingdb.org/bind/chemsearch/marvin/MolStructure.jsp?monomerid=50514480	NA	131981195	CHEMBL4595333
Capacitation_PM	30min incubation	GSK1904529A	9.99e-6	0.9055413430140378	-19.56886013939849	O=C(C1=CC(C2=C(N(C=CC=C3)C3=N2)C4=NC(NC5=CC(CC)=C(C=C5OC)N6CCC(N7CCN(S(=O)(C)=O)CC7)CC6)=NC=C4)=CC=C1OC)NC8=C(C=CC=C8F)F	inhibition of hyperactive motility	published	receptor kinase	IGF-1R	in vitro	NA	human	sperm	capacitation	downregulating	[25693802]	http://www.bindingdb.org/bind/chemsearch/marvin/MolStructure.jsp?monomerid=50256480	NA	25124816	CHEMBL466397
Capacitation_PM	30min incubation	T16Ainh-A01	9.99e-6	0.5690242982691149	2.9893743676457696	CCC1=C(N=C(NC1=O)SCC(NC2=NC(C3=CC=C(C=C3)OC)=CS2)=O)C	blocks acrosome reaction in conjunction w. rhZP3	published	channel inhibitor	TMEM16A	in vitro	NA	human	sperm	acrosome	blocking	[22473777]	NA	NA	135460621	CHEMBL1299863
Capacitation_PM	30min incubation	BPO-27	9.99e-6	0.0113857249305217	-0.5513463546439556	CN(C1=C2N(C(C3=CC=CC=C3)=C1C(N4C)=O)C(C=C(C=C5)C(O)=O)=C5O[C@@]2([H])C(O6)=CC=C6Br)C4=O	NA	patent	channel inhibitor	CFTR	NA	NA	NA	NA	acrosome	blocking	NA	http://www.bindingdb.org/bind/chemsearch/marvin/MolStructure.jsp?monomerid=50353351	NA	71108905	CHEMBL2386372
Capacitation_PM	30min incubation	Tacrolimus	9.99e-6	0.2422536997329155	0.4762520459460795	C[C@@](C[C@]([C@@]1([H])O[C@](C(C(N2[C@]([H])(C(O[C@]([C@]([C@@](C3)([H])O)([H])C)([H])/C(C)=C/[C@]4([H])CC[C@](O)([H])[C@@](OC)([H])C4)=O)CCCC2)=O)=O)(O)[C@@](C)([H])C[C@]1([H])OC)([H])OC)([H])C/C(C)=C/[C@](CC=C)([H])C3=O	blocks progesterone induced acrosome reaction	published	enzyme	PP2B	in vitro	NA	human	sperm	acrosome_p4	downregulating	[27696749]	http://www.bindingdb.org/bind/chemsearch/marvin/MolStructure.jsp?monomerid=50030448	https://go.drugbank.com/drugs/DB00864	445643	CHEMBL269732|CHEMBL66247
Capacitation_PM	30min incubation	Fenvalerate	9.99e-6	0.644814812373719	-16.029199873176513	CC(C)C(C1=CC=C(C=C1)Cl)C(OC(C#N)C2=CC(OC3=CC=CC=C3)=CC=C2)=O	blocks progesterone induced acrosome reaction	published	enzyme	PP2B	in vitro	NA	human	sperm	acrosome_p4	downregulating	[27696749]	NA	NA	3347	CHEMBL492491
Capacitation_PM	30min incubation	Herbimycin a	9.99e-6	0.2661136690129135	3.326848011558048	C[C@](C[C@]([C@]([C@@](/C=C([C@]([C@@](/C=C/C=C(C(NC(C1=O)=C2)=O)\C)([H])OC)([H])OC(N)=O)\C)([H])C)([H])OC)([H])OC)([H])[C@](OC)([H])C1=CC2=O	blocks progesterone induced acrosome reaction;blocks progesterone induced ca2+ response	published	kinase	Tyr	in vitro	NA	human	sperm	acrosome_p4/ca_p4	downregulating	[27696749]	NA	NA	6436247	CHEMBL479533
Capacitation_PM	30min incubation	Sodium orthovanadate	9.99e-6	0.6842261129832471	5.234193994121639	[O-][V]([O-])([O-])=O	blocks progesterone induced acrosome reaction;blocks progesterone induced ca2+ response	published	enzyme	Tyr phosphatase	in vitro	NA	human	sperm	acrosome_p4/ca_p4	downregulating	[27696749]	NA	NA	61672	CHEMBL179166
Capacitation_PM	30min incubation	KT 5720	9.99e-6	0.5214256563054641	2.72512666445528	CCCCCCOC([C@@]1(O)[C@]2(C)N3C4=CC=CC=C4C(C3=C56)=C(CNC7=O)C7=C6C8=CC=CC=C8N5[C@](O2)([H])C1)=O	evokes Ca2+ signaling in sperm cells w/o P4	published	kinase	PKA	in vitro	NA	human	sperm	ca	increasing	[32703901]	NA	NA	454202	NA
Capacitation_PM	30min incubation	PF 431396	9.99e-6	0.1379092303830883	-2.3733017139922263	CN(C1=CC=CC=C1CNC2=NC(NC3=CC(C4)=C(C=C3)NC4=O)=NC=C2C(F)(F)F)S(=O)(C)=O	blocks capacitation	published	kinase	FAK_PYK2	in vitro	NA	mouse	sperm	capacitation	downregulating	[27226326]	NA	NA	11598628	CHEMBL472212
Capacitation_PM	30min incubation	NVP-AEW541	9.99e-6	0.0211296595382406	1.0934000646309894	NC1=C(C(C2=CC(OCC3=CC=CC=C3)=CC=C2)=CN4[C@@]5([H])C[C@](CN6CCC6)([H])C5)C4=NC=N1	inhibition of hyperactive motility	published	receptor kinase	IGF-1R	in vitro	NA	human	sperm	capacitation	downregulating	NA	http://www.bindingdb.org/bind/chemsearch/marvin/MolStructure.jsp?monomerid=185145	NA	NA	NA
Capacitation_PM	30min incubation	PD 146176	9.99e-6	2.184464305802648	-60.304884443920336	C12=C(C3=CC=CC=C3SC2)NC4=CC=CC=C14	antagonizing ROS effects	own_published	enzyme	15-LOX	NA	NA	human	sperm	motility	downregulating	[29546268]	http://www.bindingdb.org/bind/chemsearch/marvin/MolStructure.jsp?monomerid=50208823	NA	297589	CHEMBL180917
Capacitation_PM	30min incubation	Esomeprazole	9.99e-6	2.0285674706133285	15.197866859472642	CC1=CN=C(C(C)=C1OC)C[S@+]([O-])C(N2)=NC3=C2C=C(C=C3)OC	reduces sperm motility	published	enzyme	ChAT	in vitro	NA	human	sperm	motility	downregulating	[32866455]	NA	https://go.drugbank.com/drugs/DB00736	9568614	CHEMBL1201320
Capacitation_PM	30min incubation	LRRK2-IN-1	9.99e-6	0.674274558078132	7.955025399335125	CN1CCN(C2CCN(C(C3=CC(OC)=C(C=C3)NC4=NC=C(C(N(C5=CC=CC=C56)C)=N4)N(C)C6=O)=O)CC2)CC1	NA	own	kinase	LRRK2	NA	NA	human	sperm	motility	enhancing	NA	http://www.bindingdb.org/bind/chemsearch/marvin/MolStructure.jsp?monomerid=50379529	NA	46843906	CHEMBL2012582
Capacitation_PM	30min incubation	CCR6 inhibitor 1	9.99e-6	0.6120044420055019	4.842415709617409	FC(F)(C1=CN=C(N[C@]2([H])CC[C@](S(=O)(C3=CC=C(C=C3)C4=CC(C(N)=O)=NC=C4)=O)([H])CC2)C=C1)F	potentially blocks acrosome reaction	inferred from antibody study	receptor agonist	CCR6	in vitro	NA	human	sperm	motility	enhancing	[32412043; 29207656]	http://www.bindingdb.org/bind/chemsearch/marvin/MolStructure.jsp?monomerid=50463591	NA	NA	NA
Capacitation_PM	30min incubation	Tamsulosin	9.99e-6	1.1515925363861077	7.347229647336584	CCOC1=CC=CC=C1OCCN[C@@](C)([H])CC2=CC(S(=O)(N)=O)=C(C=C2)OC	intereferes with ejaculation	published	receptor antagonist	alpha1-adrenergic	in vivo	human	NA	sperm	motility_spermatogenesis_ejaculation	downregulating	[19201696]	http://www.bindingdb.org/bind/chemsearch/marvin/MolStructure.jsp?monomerid=50060964	https://go.drugbank.com/drugs/DB00706	129211	CHEMBL836
Capacitation_PM	30min incubation	Pristimerin	9.99e-6	2.8791404319691245	-74.52856888291024	CC1=C(C(C=C2[C@](C)(CC[C@@]3(C)[C@]([H])(C[C@](C(OC)=O)(CC4)C)[C@@]4(C)CC[C@]53C)C5=CC=C12)=O)O	reduces sperm motility	published_own	enzyme	ABHD2	in vitro	NA	human	sperm	motility/ca_p4	downregulating	[28507119;29305558]	http://www.bindingdb.org/bind/chemsearch/marvin/MolStructure.jsp?monomerid=50481947	NA	159516	CHEMBL54804
Capacitation_PM	30min incubation	Alexidine dihydrochloride	9.99e-6	4.316065253470889	-95.3345355938468	CCCCC(CC)C/N=C(N)/N/C(N)=N/CCCCCC/N=C(N)/N/C(N)=N/CC(CC)CCCC	inhibition of PTPMT1;paper not sperm related	published	enzyme	PTPMT1	in vitro	NA	recombinant protein	NA	motility/viability	downregulating	[20167843]	NA	NA	2090	CHEMBL1195210
Capacitation_PM	30min incubation	BMS-189453	9.99e-6	0.3005902420120882	-4.618834772147251	CC1(C)C(C=CC(/C=C/C2=CC=C(C=C2)C(O)=O)=C3)=C3C(C4=CC=CC=C4)=CC1	interferes with spermatogenesis	published	receptor antagonist	retinoic acid	in vivo	rat	NA	sperm	spermatogenesis	inhibiting	NA	http://www.bindingdb.org/bind/chemsearch/marvin/MolStructure.jsp?monomerid=50178961	NA	9875424	CHEMBL2385268
Capacitation_PM	30min incubation	bpV(phen)	9.99e-6	0.6414629394552828	3.9675506320931753	C1=CC2=C(C3=C(C=CC=N3)C=C2)N=C1.O.O.O.[OH-].OO.OO.[K+].[V]	blocks progesterone induced acrosome reaction;blocks progesterone induced ca2+ response	published	enzyme	Tyr phosphatase	in vitro	NA	human	sperm	acrosome_p4/ca_p4	downregulating	[27696749]	NA	NA	16760322	NA
Capacitation_PM	30min incubation	Oprea1_544341	9.99e-6	0.5712664596600767	7.617345395396002	CC1=CC=C(C=C1)S(=O)(=O)C2=C(N(C3=NC4=CC=CC=C4N=C23)CC(C5=CC=C(C=C5)[N+](=O)[O-])O)N	reduces sperm motility;role of glycolysis in sperm motility	published	enzyme	GAPDS	both	mice	mouse	sperm	motility	downregulating	[26921398;15546993]	NA	NA	4079380	NA
Capacitation_PM	30min incubation	Urinastatin	9.99e-6	0.3324433014212135	3.5606537985779507	C1(C2=CC=CO2)OCC3(CCC=CC3)CO1	interferes with liquefaction;reduces sperm motility	published	enzyme	serine protease inhibitor	in vitro	NA	human	sperm	motility	downregulating	[8046020]	NA	NA	105102	NA
Capacitation_PM	30min incubation	MJ33	9.99e-6	1.4973147013175567	10.771614633212945	CCCCCCCCCCCCCCCCOCC(COCC(F)(F)F)OP([O-])(OC)=O	prevents capacitation-associated tyrosinephosphorylation by PKA	published	enzyme	PRD	in vitro	NA	human	sperm	viability/acrosome reaction	downregulating	[28025393]	NA	NA	5051741	NA
Capacitation_PM	30min incubation	Forskolin	9.99e-6	0.6902838698190128	7.725298080880694	CC(O[C@]1([H])[C@]2(C)[C@@](C(C[C@](C)(C=C)O2)=O)(O)[C@]3(C)C(C(C)(CC[C@]3([H])O)C)[C@]1([H])O)=O	stimulates acrosome reaction	published	kinase	PKA	in vitro	NA	human	sperm	acrosome	increasing	[7768751]	http://www.bindingdb.org/bind/chemsearch/marvin/MolStructure.jsp?monomerid=50010261	https://go.drugbank.com/drugs/DB02587	5702265	NA
Capacitation_PM	30min incubation	183	9.99e-6	0.7100495142992483	9.354781546280575	O=C(N1C(CC2=CC=CC=C2)CCCC1)N3CCCCC3	reduces acrosome reaction	published	enzyme	ABHD2	in vitro	NA	mouse	sperm	acrosome_p4	blocking	[31525885]	NA	NA	NA	NA
Capacitation_PM	30min incubation	Compound 19	9.99e-6	2.437255961692863	-48.60075304665094	COC1=CC(C2CCN(C)CC2)=CC=C1NC3=NC=C(Cl)C(NC4=C(S(NC)(=O)=O)C=CC=C4)=N3	blocks TSSK; similarity to brigatinib	published	kinase	TSSK2	in vitro	NA	recombinant protein	NA	motility	downregulating	[28952188]	NA	NA	NA	NA
Capacitation_PM	30min incubation	ASI-8	9.99e-6	1.0341660719163517	11.140455490058043	O=C(C1=CC=CC(OCC2=NC3=CC=CC=C3N2)=C1)C4=NON=C4N	blocks sAC	published	enzyme	sAC	in vitro	NA	recombinant protein	NA	capacitation	downregulating	[26961873; 24616449; 32307523]	NA	NA	73386680	NA
Capacitation_PM	30min incubation	68853496	9.99e-6	2.780699335078487	-49.66593889403416	O=C(C1=C(C2=CC(NS(C3=CC=C(C=C3)C(C)(C)C)(=O)=O)=CN=C2N1)C4=CC=CC=C4)N[C@]5([H])[C@@](O)([H])CCC5	NA	patent	NA	NA	NA	NA	NA	NA	capacitation	downregulating	NA	NA	NA	25215041	NA
Capacitation_PM	30min incubation	CCR6 inhibitor	9.99e-6	0.2687341023421586	3.9420251831722375	O=C(C1=C2N=CC=CC2=C(C=C1)C3=C(C(OC(F)(F)F)=CC=C3NS(C4=CC(F)=C(C=C4)C(C)(C)C)(=O)=O)F)O	NA	patent	NA	NA	NA	NA	NA	NA	motility	enhancing	NA	NA	NA	118143215	NA
Capacitation_PM	30min incubation	HC-056456	9.99e-6	0.0844118533060316	0.3043897347720925	[O-][N+]1=C(C(C2=CC=CS2)=O)C(C(C3=CC=CS3)=O)=NO1	blocks ca2+ and Na+ entry;blocks onset of hyperactive motility	published	channel blocker	CatSper	in vitro	NA	mouse	sperm	motility/capacitation	downregulating	[19718436]	http://www.bindingdb.org/bind/chemsearch/marvin/MolStructure.jsp?monomerid=35361	NA	573747	CHEMBL570345
Capacitation_PM	30min incubation	Niclosamide	9.99e-6	0.2440437294580738	-1.8016113643210985	C1=CC(=C(C=C1[N+](=O)[O-])Cl)NC(=O)C2=C(C=CC(=C2)Cl)O	shape abnormality	own_published	antimicrobial	NA	both	mouse	mouse	sperm	motility	downregulating	[3278217]	http://www.bindingdb.org/bind/chemsearch/marvin/MolStructure.jsp?monomerid=11242	https://go.drugbank.com/drugs/DB06803	4477	CHEMBL1448|CHEMBL1448
Capacitation_PM	30min incubation	Niclosamide	9.99e-6	0.2440437294580738	-1.8016113643210985	C1=CC(=C(C=C1[N+](=O)[O-])Cl)NC(=O)C2=C(C=CC(=C2)Cl)O	shape abnormality	own_published	antimicrobial	NA	both	mouse	mouse	sperm	motility	downregulating	[3278217]	http://www.bindingdb.org/bind/chemsearch/marvin/MolStructure.jsp?monomerid=11242	https://go.drugbank.com/drugs/DB06803	4477	CHEMBL1448|CHEMBL1448
Capacitation_PM	30min incubation	B07 hydrochloride	9.99e-6	0.4232416275095813	2.297097248534952	FC1=CC=C(C=C1)CN(CC2)CCN2CCCN(C3=CC(Cl)=C(C)C=C3)C(C4CCN(C(C)=O)CC4)=O	reduction of sperm motility	published	receptor antagonist	CCR5	both	rabbit	human	sperm	motility	downregulating	[29496533]	NA	NA	51038251	CHEMBL2017374|CHEMBL2021684
Capacitation_PM	30min incubation	LRE1	9.99e-6	3.836525609859104	-22.781022271932606	ClC1=CC(N(C2CC2)CC3=CC=CS3)=NC(N)=N1	prevents hyperactivation	published	soluble adenylyl cyclase	sAC	in vitro	human	NA	sperm	capacitation	downregulating	NA	NA	NA	47279808	CHEMBL4876469|CHEMBL4876469
Capacitation_PM	30min incubation	LRE1	9.99e-6	3.836525609859104	-22.781022271932606	ClC1=CC(N(C2CC2)CC3=CC=CS3)=NC(N)=N1	prevents hyperactivation	published	soluble adenylyl cyclase	sAC	in vitro	human	NA	sperm	capacitation	downregulating	NA	NA	NA	47279808	CHEMBL4876469|CHEMBL4876469
Capacitation_PM	30min incubation	Alfuzosin	2.991e-5	0.6061397747892419	9.668026486449952	O=C(C1OCCC1)NCCCN(C2=NC3=C(C=C(OC)C(OC)=C3)C(N)=N2)C	interferes with ejaculation	published	receptor antagonist	alpha1-adrenergic	in vivo	human	NA	sperm	spermatogenesis	inhibiting	NA	http://www.bindingdb.org/bind/chemsearch/marvin/MolStructure.jsp?monomerid=50033110	https://go.drugbank.com/drugs/DB00346	2092	CHEMBL709
Capacitation_PM	30min incubation	Niflumic acid	2.991e-5	1.972150919669596	7.873341662051758	FC(F)(C1=CC(NC2=C(C(O)=O)C=CC=N2)=CC=C1)F	blocks acrosome reaction in conjunction w. rhZP3	published	channel inhibitor	TMEM16A	in vitro	NA	human	sperm	acrosome	blocking	[22473777]	http://www.bindingdb.org/bind/chemsearch/marvin/MolStructure.jsp?monomerid=85507	https://go.drugbank.com/drugs/DB04552	4488	CHEMBL63323
Capacitation_PM	30min incubation	Dipyridamole	2.991e-5	1.661401746045036	19.410153855521692	OCCN(CCO)C(N=C1N2CCCCC2)=NC3=C1N=C(N(CCO)CCO)N=C3N4CCCCC4	enhances sperm motility	own_published	enzyme	PDE	in vitro	NA	human	sperm	motility	enhancing	NA	http://www.bindingdb.org/bind/chemsearch/marvin/MolStructure.jsp?monomerid=23620	NA	3108	CHEMBL932
Capacitation_PM	30min incubation	Disulfiram	2.991e-5	4.239817437813395	-99.88923485185808	S=C(N(CC)CC)SSC(N(CC)CC)=S	immotile sperm;spermicidial	own_published	enzyme	ALDH	both	rabbit	human	sperm	motility	downregulating	[27084496;4139184]	http://www.bindingdb.org/bind/chemsearch/marvin/MolStructure.jsp?monomerid=50058655	https://go.drugbank.com/drugs/DB00822	3117	CHEMBL964
Capacitation_PM	30min incubation	Gossypol	2.991e-5	1.0020947464858478	7.081988899842417	OC1=C(C2=C(O)C3=C(C=C2C)C(C(C)C)=C(O)C(O)=C3C=O)C(C)=CC4=C1C(C=O)=C(O)C(O)=C4C(C)C	causes azoospermia	published	mineralcorticoid	NA	in vivo	rat_human	NA	sperm	viability	downregulating	[12020773]	http://www.bindingdb.org/bind/chemsearch/marvin/MolStructure.jsp?monomerid=23223	NA	3503	CHEMBL51483
Capacitation_PM	30min incubation	Cloperastine hydrochloride	2.991e-5	0.3805065180411059	-14.302387243622215	ClC1=CC=C(C(C2=CC=CC=C2)OCCN3CCCCC3)C=C1	reduces sperm motility	own	receptor antagonist	histamine H1	in vitro	NA	human	sperm	motility	downregulating	NA	NA	NA	2805	CHEMBL415087
Capacitation_PM	30min incubation	GW 843682X	2.991e-5	1.9384491619728756	-34.81605913165241	O=C(N)C(S1)=C(OCC2=CC=CC=C2C(F)(F)F)C=C1N(C=NC3=C4)C3=CC(OC)=C4OC	enhances sperm motility	own	kinase	PLK	NA	NA	human	sperm	motility	enhancing	NA	http://www.bindingdb.org/bind/chemsearch/marvin/MolStructure.jsp?monomerid=25120	NA	9826308	CHEMBL514499
Capacitation_PM	30min incubation	GF 109203X	2.991e-5	0.7062376686245014	5.477687393431863	O=C1C(C2=CNC3=C2C=CC=C3)=C(C(N1)=O)C(C4=CC=CC=C45)=CN5CCCN(C)C	blocks progesterone induced acrosome reaction;blocks progesterone induced ca2+ response	published	kinase	PKC	in vitro	NA	bovine	sperm	acrosome_p4/ca_p4	downregulating	[27696749]	http://www.bindingdb.org/bind/chemsearch/marvin/MolStructure.jsp?monomerid=2683	NA	2396	CHEMBL7463
Capacitation_PM	30min incubation	Ro 106-9920	2.991e-5	3.276439823444636	-78.25076216285967	[O-][S+](C1=CC=CC=C1)C(C=C2)=NN3C2=NN=N3	reduces sperm motility	own	protein inhibitor	NfkappaB activation inhibtior	NA	NA	human	sperm	motility	downregulating	NA	NA	NA	3906779	CHEMBL271023
Capacitation_PM	30min incubation	A23187	2.991e-5	4.23994171310205	-99.89297556790883	O=C(C1=CC=CN1)[C@@H](C)[C@@]([C@H](C)C[C@H]2C)([H])O[C@]2(CC[C@H]3C)O[C@@H]3CC4=NC(C(C(O)=O)=C5NC)=C(C=C5)O4	NA	own_published	antimicrobial	ionophore	NA	NA	human	sperm	motility/acrosome	decreasing/increasing	NA	NA	NA	11957499	CHEMBL1256686
Capacitation_PM	30min incubation	Genistein	2.991e-5	1.4820521091236516	12.030125557536175	O=C(C(C1=CC=C(O)C=C1)=CO2)C3=C2C=C(O)C=C3O	blocks progesterone induced acrosome reaction;blocks progesterone induced ca2+ response	published	kinase	Tyr	in vitro	NA	human	sperm	acrosome_p4/ca_p4	downregulating	[27696749]	http://www.bindingdb.org/bind/chemsearch/marvin/MolStructure.jsp?monomerid=19459	https://go.drugbank.com/drugs/DB01645	5280961	CHEMBL44
Capacitation_PM	30min incubation	Leelamine hydrochloride	2.991e-5	2.3955123911039826	-53.55417337783523	NC[C@@]1(CCC[C@]2([C@]1(CCC3=CC(C(C)C)=CC=C32)[H])C)C	p4 evoked ca2+ response	published	receptor agonist	CB1	in vitro	NA	human	sperm	ca_p4	increasing	[31368510]	NA	NA	62034	CHEMBL70488
Capacitation_PM	30min incubation	FPL 64176	2.991e-5	0.6569358239667336	14.731208188332069	O=C(C(C(C(OC)=O)=C(C)N1)=C1C)C(C=CC=C2)=C2CC3=CC=CC=C3	p4 evoked ca2+ response	published	channel activator	Ca2+ channels	in vitro	NA	human	sperm	ca_p4	increasing	[31368510]	NA	NA	3423	CHEMBL93655
Capacitation_PM	30min incubation	Pha-665752	2.991e-5	3.4999250755750086	-76.46308263571008	ClC1=C(CS(C2=CC(/C(C(N3)=O)=C/C4=C(C)C(C(N5CCC[C@@H]5CN6CCCC6)=O)=C(C)N4)=C3C=C2)(=O)=O)C(Cl)=CC=C1	p4 evoked ca2+ response	published	receptor kinase	MET	in vitro	NA	human	sperm	ca_p4	increasing	[31368510]	http://www.bindingdb.org/bind/chemsearch/marvin/MolStructure.jsp?monomerid=50242737	NA	10461815	CHEMBL450786
Capacitation_PM	30min incubation	JX 401	2.991e-5	0.9231237590067932	3.6576817640977977	O=C(C1=CC=C(C=C1OC)SC)N2CCC(CC3=CC=CC=C3)CC2	p4 evoked ca2+ response	published	kinase	p38alpha	in vitro	NA	human	sperm	ca_p4	increasing	[31368510]	NA	NA	1126109	CHEMBL1450144
Capacitation_PM	30min incubation	Clofarabine	2.991e-5	1.753901325213974	12.903600031560837	NC1=NC(Cl)=NC2=C1N=CN2[C@@H]3O[C@H](CO)[C@@H](O)[C@@H]3F	enhances sperm motility	own	nucleoside analoge	NA	NA	NA	human	sperm	motility	enhancing	NA	http://www.bindingdb.org/bind/chemsearch/marvin/MolStructure.jsp?monomerid=50247921	https://go.drugbank.com/drugs/DB00631	119182	CHEMBL1750
Capacitation_PM	30min incubation	Trequinsin hydrochloride	2.991e-5	1.7792790695484837	16.163558804821943	O=C(N/1C)N2C(C3=CC(OC)=C(C=C3CC2)OC)=CC1=N/C4=C(C=C(C=C4C)C)C	increases hyperactivated sperm;increases penetration index;increases motility	own_published	enzyme	PDE	in vitro	NA	human	sperm	motility/capacitation/ca_p4	enhancing	[31368510]	NA	NA	5537	CHEMBL285913|CHEMBL588593|CHEMBL1411581
Capacitation_PM	30min incubation	NNC 55-0396 dihydrochloride	2.991e-5	4.1977024972607735	-98.61722468774514	FC1=CC(CC[C@@](CCN(C)CCCC2=NC(C=CC=C3)=C3N2)(OC(C4CC4)=O)[C@H]5C(C)C)=C5C=C1	blocks ccl-20 induced ca2+ response	published	channel inhibitor	CatSper	in vitro	NA	human	sperm	ca_p4	blocking	[29207656]	http://www.bindingdb.org/bind/chemsearch/marvin/MolStructure.jsp?monomerid=50461301	NA	9957280	CHEMBL1551597
Capacitation_PM	30min incubation	Mibefradil	2.991e-5	0.919662679796875	6.244916764997921	CN(CCCC1=NC2=C(C=CC=C2)N1)CC[C@](CC3)(OC(COC)=O)[C@@H](C(C)C)C4=C3C=C(F)C=C4	blocks ccl-20 induced ca2+ response;blocks progesterone induced ca2+ response	published	channel inhibitor	CatSper	in vitro	NA	human	sperm	ca_p4	blocking	[29207656]	NA	NA	60663	CHEMBL45816
Capacitation_PM	30min incubation	H 89 dihydrochloride	2.991e-5	0.8861509889356816	1.9463936326549411	O=S(C1=CC=CC2=CN=CC=C21)(NCCNC/C=C/C3=CC=C(Br)C=C3)=O	evokes Ca2+ signaling in sperm cells w/o P4	published	kinase	PKA	in vitro	NA	human	sperm	ca	increasing	[32703901]	NA	NA	449241	CHEMBL104264
Capacitation_PM	30min incubation	Anandamide	2.991e-5	0.879547467674066	5.936199950438281	O=C(CCC/C=C\C/C=C\C/C=C\C/C=C\CCCCC)NCCO	reduces sperm motility	published	channel blocker	Hv1	NA	NA	NA	NA	motility/capacitation	downregulating/increasing	[31254725]	http://www.bindingdb.org/bind/chemsearch/marvin/MolStructure.jsp?monomerid=22988	NA	5281969	CHEMBL15848
Capacitation_PM	30min incubation	IBMX	2.991e-5	1.4256753953059005	19.21498821055896	O=C(N(C1=O)C)C2=C(N=CN2)N1CC(C)C	NA	published	enzyme	PDE	NA	NA	human	sperm	capacitation	enhancing	[28025393]	NA	NA	3758	CHEMBL275084
Capacitation_PM	30min incubation	Nafamostat	2.991e-5	1.5442427189051284	9.495849757710694	O=C(OC1=CC2=CC=C(C(N)=N)C=C2C=C1)C3=CC=C(NC(N)=N)C=C3	interferes with liquefaction;reduces sperm motility	published	enzyme	serine protease inhibitor	in vitro	NA	human	sperm	motility_liquefaction	downregulating	[8046020, 32529252]	http://www.bindingdb.org/bind/chemsearch/marvin/MolStructure.jsp?monomerid=50063698	https://go.drugbank.com/drugs/DB12598	4413	CHEMBL273264
Capacitation_PM	30min incubation	CTFRinh-172	2.991e-5	0.2322288098677996	-8.588143561820072	OC(C1=CC=C(/C=C2C(N(C3=CC=CC(C(F)(F)F)=C3)C(S\2)=S)=O)C=C1)=O	blocks progesterone induced acrosome reaction;blocks sperm hyperactivation;blocks rhZP3 induced acrosome reaction	published	channel inhibitor	CFTR	in vitro	NA	human	sperm	acrosome	blocking	[19923167]	NA	NA	504670	NA
Capacitation_PM	30min incubation	2-Guanidinobenzimidazole	2.991e-5	1.1252837507013824	7.475495962131928	N=C(N)NC1=NC(C=CC=C2)=C2N1	reduces sperm motility	published	channel blocker	Hv1	in vitro	NA	bovine	sperm	motility/capacitation	downregulating/increasing	[31254725; 26365828]	NA	NA	36149	NA
Capacitation_PM	30min incubation	n-[4-(4-Chlorophenyl)-1,3-thiazol-2-yl]guanidine	2.991e-5	2.135040401307603	17.01156480756523	N=C(NC1=NC(C2=CC=C(C=C2)Cl)=CS1)N	NA	published	channel blocker	Hv1	in vitro	NA	NA	oocytes	motility/capacitation	downregulating/increasing	[26365828]	NA	NA	3785911	CHEMBL358647
Capacitation_PM	30min incubation	UK 78282 hydrochloride	2.991e-5	1.1387464111892465	-7.919600217429101	COC1=CC=C(CCCN2CCC(CC2)COC(C3=CC=CC=C3)C4=CC=CC=C4)C=C1	p4 evoked ca2+ response	published	channel blocker	KV1.3_KV1.4	in vitro	NA	human	sperm	ca_p4	increasing	[31368510]	NA	NA	656768	CHEMBL9653
Capacitation_PM	30min incubation	Tafenoquine	2.991e-5	4.240779475313864	-99.9175534496031	FC(F)(C1=CC=CC(OC2=C(C=C(C3=C2C(C)=CC(OC)=N3)NC(CCCN)C)OC)=C1)F	NA	own	antimicrobial	NA	NA	NA	human	sperm	acrosome	increasing	NA	NA	https://go.drugbank.com/drugs/DB06608	115358	CHEMBL298470
Capacitation_PM	30min incubation	Imiquimod	2.991e-5	0.5046598829395447	11.828011142810604	NC1=NC2=C(C=CC=C2)C3=C1N=CN3CC(C)C	reduction of sperm motility;only sperm with X chr	own_published	receptor agonist	TLR	in vitro	NA	mouse	sperm	motility	downregulating	NA	http://www.bindingdb.org/bind/chemsearch/marvin/MolStructure.jsp?monomerid=50240849	https://go.drugbank.com/drugs/DB00724	57469	CHEMBL1282
Capacitation_PM	30min incubation	Phenanthroline	2.991e-5	3.083314256817041	16.309164473512205	C12=NC=CC=C1C=CC3=CC=CN=C23	inhibit proteolytic activity of PSA	published	enzyme	serine protease inhibitor	in vitro	NA	human	sperm	liquefaction	downregulating	[9092810, 32529252]	NA	NA	1318	CHEMBL415879
Capacitation_PM	30min incubation	Compound B4	2.991e-5	0.0783477951404176	-5.000552590105434	O=C1C(NCC(OC)=O)=NNC(SCC(OCC)=O)=N1	reducing sperm motility	published	protein inhibitor	EPPIN	in vitro	NA	human	sperm	motility	downregulating	[26593445]	NA	NA	135412565	CHEMBL1455724
Capacitation_PM	30min incubation	Nicotinamid	2.991e-5	1.480234619218586	13.18031518861542	C1=CC(=CN=C1)C(=O)N	NA	NA	NA	NA	NA	NA	NA	NA	NA	NA	NA	http://www.bindingdb.org/bind/chemsearch/marvin/MolStructure.jsp?monomerid=27507	https://go.drugbank.com/drugs/DB02701	936	CHEMBL1140
Capacitation_PM	30min incubation	Hexachlorophene	2.991e-5	0.8808716836628719	-8.81128087637666	OC1=C(C=C(C(Cl)=C1CC2=C(C(Cl)=CC(Cl)=C2Cl)O)Cl)Cl	reduces sperm motility;blocks sAC	own_published	antimicrobial	NA	in vitro	NA	human	sperm	motility	downregulating	NA	NA	https://go.drugbank.com/drugs/DB00756	3598	CHEMBL496
Capacitation_PM	30min incubation	JQ1	2.991e-5	2.510598803511625	27.4771267025115	O=C(OC(C)(C)C)C[C@@H]1N=C(C2=CC=C(Cl)C=C2)C3=C(SC(C)=C3C)N4C(C)=NN=C41	interferes with spermatogenesis;reduces sperm count;reduces motility	published	protein inhibitor	BRDT	both	mouse	mouse	sperm	spermatogenesis	inhibiting	[22901802]	http://www.bindingdb.org/bind/chemsearch/marvin/MolStructure.jsp?monomerid=50365262	NA	46907787	CHEMBL1957266
Capacitation_PM	30min incubation	Bithionol	2.991e-5	0.0957313279821344	1.883908906888032	OC(C(Cl)=C1)=C(C=C1Cl)SC2=CC(Cl)=CC(Cl)=C2O	blocks sAC	published	enzyme	sAC	in vitro	NA	recombinant protein	NA	capacitation	downregulating	[26961873; 32307523]	http://www.bindingdb.org/bind/chemsearch/marvin/MolStructure.jsp?monomerid=36880	https://go.drugbank.com/drugs/DB04813	2406	CHEMBL290106
Capacitation_PM	30min incubation	Ouabain	2.991e-5	0.0092084591704347	-4.150133177577297	O[C@H]1[C@H](C)O[C@@H](O[C@H]2C[C@@H](O)[C@@]3(CO)[C@@](CC[C@]4([H])[C@]3([H])[C@H](O)C[C@@]5(C)[C@]4(O)CC[C@@H]5C6=CC(OC6)=O)(O)C2)[C@H](O)[C@@H]1O	reduces sperm motility	published	transporter	Na,K-ATPase alpha 4	in vitro	rat	NA	sperm	motility/capacitation	downregulating	[ 29291372]	http://www.bindingdb.org/bind/chemsearch/marvin/MolStructure.jsp?monomerid=50286739	https://go.drugbank.com/drugs/DB01092	439501	CHEMBL222863
Capacitation_PM	30min incubation	CYM 5442 hydrchloride	2.991e-5	0.4144437148795192	6.19378565129316	OCCNC1C2=CC=CC(C3=NOC(C4=CC(OCC)=C(OCC)C=C4)=N3)=C2CC1	reduces sperm motility;induces acrosome reaction	own	receptor agonist	S1P1	in vitro	NA	human	sperm	acrosome	increasing	NA	http://www.bindingdb.org/bind/chemsearch/marvin/MolStructure.jsp?monomerid=427452	NA	25110406	CHEMBL3922179
Capacitation_PM	30min incubation	Hesperadin hydrochloride	2.991e-5	1.3998597931325674	-15.061410194400482	O=S(NC1=CC(/C(C(N2)=O)=C(C3=CC=CC=C3)/NC4=CC=C(CN5CCCCC5)C=C4)=C2C=C1)(CC)=O	reduces sperm motility	own	kinase	Aurora B	in vitro	NA	human	sperm	motility	downregulating	NA	http://www.bindingdb.org/bind/chemsearch/marvin/MolStructure.jsp?monomerid=192753	NA	NA	NA
Capacitation_PM	30min incubation	Linsitinib	2.991e-5	0.8027319413862867	14.747643014655033	C[C@]1(O)C[C@](C2=NC(C3=CC=C(C=CC(C4=CC=CC=C4)=N5)C5=C3)=C6N2C=CN=C6N)([H])C1	NA	own	receptor kinase	IGF-1R	in vitro	NA	human	sperm	motility	enhancing	[25693802]	http://www.bindingdb.org/bind/chemsearch/marvin/MolStructure.jsp?monomerid=50315887	https://go.drugbank.com/drugs/DB06075	NA	NA
Capacitation_PM	30min incubation	NSC 697923	2.991e-5	0.7583465313015503	-10.589010682365895	CC1=CC=C(C=C1)S(=O)(=O)C2=CC=C(O2)[N+](=O)[O-]	NA	own	enzyme	NfkappaB activation inhibtior	NA	NA	human	sperm	motility	downregulating	NA	http://www.bindingdb.org/bind/chemsearch/marvin/MolStructure.jsp?monomerid=83278	NA	394449	CHEMBL1698008
Capacitation_PM	30min incubation	TP 003	2.991e-5	0.5356651176672487	2.2019080301219685	CC(O)(C1=C(F)C2=NC=C(C3=CC=C(F)C(C4=CC=C(F)C=C4C#N)=C3)N2C=C1)C	enhances sperm motility	own	receptor agonist	GABAA	NA	NA	human	sperm	motility	enhancing	NA	NA	NA	10001434	CHEMBL4303606
Capacitation_PM	30min incubation	AZD 7762 hydrochloride	2.991e-5	2.2988086425713607	-30.747899196132188	NC(NC1=C(C(N[C@H]2CCCNC2)=O)SC(C3=CC(F)=CC=C3)=C1)=O	NA	own	kinase	Chk1/Chk2	NA	NA	human	sperm	motility	downregulating	NA	NA	NA	11152667	CHEMBL2041933
Capacitation_PM	30min incubation	TAE226	2.991e-5	0.313633488739738	-5.057577362160492	CNC(C1=CC=CC=C1NC2=NC(NC3=CC=C(N4CCOCC4)C=C3OC)=NC=C2Cl)=O	NA	inferred	kinase	FAK	NA	NA	NA	NA	motility	enhancing	NA	http://www.bindingdb.org/bind/chemsearch/marvin/MolStructure.jsp?monomerid=50334594	https://go.drugbank.com/drugs/DB07460	9934347	CHEMBL458997
Capacitation_PM	30min incubation	CZC 25146	2.991e-5	0.1779339129599139	-4.794295167460627	COC1=CC(N2CCOCC2)=CC=C1NC3=NC=C(C(NC4=CC=CC=C4NS(C)(=O)=O)=N3)F	LRRK2 neuronal toxicity	own	kinase	LRRK2	both	rat_human	rat_human	primary neurons	motility	downregulating	[21812418]	http://www.bindingdb.org/bind/chemsearch/marvin/MolStructure.jsp?monomerid=50436423	NA	44252884	CHEMBL2397014
Capacitation_PM	30min incubation	Tak-063	2.991e-5	0.5939511017988397	10.11200374901733	FC1=C(N2N=C(C3=CC=NN3C4=CC=CC=C4)C(C(OC)=C2)=O)C=CC(N5C=CC=N5)=C1	enhances sperm motility	own	enzyme	PDE	NA	NA	human	sperm	motility	enhancing	NA	NA	NA	46848915	CHEMBL3989972
Capacitation_PM	30min incubation	Resiquimod	2.991e-5	3.2655179976729647	-59.68117014872429	OC(C)(C)CN1C(COCC)=NC2=C1C3=CC=CC=C3N=C2N	reduction of sperm motility;only sperm with X chr	own_published	receptor agonist	TLR	in vitro	NA	mouse	sperm	motility	downregulating	NA	http://www.bindingdb.org/bind/chemsearch/marvin/MolStructure.jsp?monomerid=50241029	https://go.drugbank.com/drugs/DB06530	159603	CHEMBL383322
Capacitation_PM	30min incubation	Miglustat	2.991e-5	0.6443658063667252	9.042976597264518	O[C@@]1([H])[C@@](O)([H])CN(CCCC)[C@](CO)([H])[C@@]1([H])O	intereferes with spermatogenesis	published	enzyme	GCS	in vivo	mouse	NA	sperm	motility_spermatogenesis	downregulating	[12477936]	http://www.bindingdb.org/bind/chemsearch/marvin/MolStructure.jsp?monomerid=18355	https://go.drugbank.com/drugs/DB00419	71299590	NA
Capacitation_PM	30min incubation	Tideglusib	2.991e-5	0.7463674724465592	6.8518304512844574	O=C(N1CC2=CC=CC=C2)N(C3=CC=CC4=CC=CC=C34)SC1=O	spermicidial;vaginal treatment	published	kinase	GSK-3beta	both	rabbit	human	sperm	viability	decreasing	[32550526]	http://www.bindingdb.org/bind/chemsearch/marvin/MolStructure.jsp?monomerid=50166940	https://go.drugbank.com/drugs/DB12129	11313622	CHEMBL3545157
Capacitation_PM	30min incubation	Cyclosporin A	2.991e-5	1.1383373866944182	-27.640133919418563	O[C@H]([C@H](C)C/C=C/C)[C@@H](C(N[C@H](C(N(C)CC(N(C)[C@H](C(N[C@H](C(N(C)[C@H](C(N[C@H]1C)=O)CC(C)C)=O)C(C)C)=O)CC(C)C)=O)=O)CC)=O)N(C)C([C@H](C(C)C)N(C)C([C@H](CC(C)C)N(C)C([C@H](CC(C)C)N(C)C([C@@H](C)NC1=O)=O)=O)=O)=O	blocks progesterone induced acrosome reaction	published	enzyme	PP2B	in vitro	NA	human	sperm	acrosome_p4	downregulating	[27696749]	http://www.bindingdb.org/bind/chemsearch/marvin/MolStructure.jsp?monomerid=50022815	https://go.drugbank.com/drugs/DB00091	5284373	CHEMBL160
Capacitation_PM	30min incubation	Torin 2	2.991e-5	0.7939268632865402	15.058608622983494	NC1=NC=C(C2=CC3=C(N=CC(C=C4)=C3N(C5=CC(C(F)(F)F)=CC=C5)C4=O)C=C2)C=C1	enhances sperm motility	own	kinase	mTOR	NA	NA	human	sperm	motility	enhancing	NA	http://www.bindingdb.org/bind/chemsearch/marvin/MolStructure.jsp?monomerid=50341209	NA	51358113	CHEMBL1765602
Capacitation_PM	30min incubation	666-15	2.991e-5	5.090616602749762	-92.40004361886366	NCCCOC1=CC2=CC=CC=C2C=C1C(NCCOC3=C(C(NC4=CC=C(Cl)C=C4O)=O)C=C5C=CC=CC5=C3)=O	reduces sperm motility;induces acrosome reaction	own	protein inhibitor	CREB	in vitro	NA	human	sperm	acrosome	increasing	NA	NA	NA	71566397	CHEMBL3582491
Capacitation_PM	30min incubation	SLM 6031434 hydrochloride	2.991e-5	4.234401767560288	-99.73094335129308	CCCCCCCCOC1=C(C(F)(F)F)C=C(C2=NOC([C@@]3([H])N(C(N)=N)CCC3)=N2)C=C1	induces acrosome reaction	own	kinase	Sphk2	in vitro	NA	human	sperm	acrosome	increasing	NA	http://www.bindingdb.org/bind/chemsearch/marvin/MolStructure.jsp?monomerid=50514480	NA	131981195	CHEMBL4595333
Capacitation_PM	30min incubation	GSK1904529A	2.991e-5	2.6880700419643544	-24.29979684395803	O=C(C1=CC(C2=C(N(C=CC=C3)C3=N2)C4=NC(NC5=CC(CC)=C(C=C5OC)N6CCC(N7CCN(S(=O)(C)=O)CC7)CC6)=NC=C4)=CC=C1OC)NC8=C(C=CC=C8F)F	inhibition of hyperactive motility	published	receptor kinase	IGF-1R	in vitro	NA	human	sperm	capacitation	downregulating	[25693802]	http://www.bindingdb.org/bind/chemsearch/marvin/MolStructure.jsp?monomerid=50256480	NA	25124816	CHEMBL466397
Capacitation_PM	30min incubation	T16Ainh-A01	2.991e-5	2.0613602793248846	14.37514925717116	CCC1=C(N=C(NC1=O)SCC(NC2=NC(C3=CC=C(C=C3)OC)=CS2)=O)C	blocks acrosome reaction in conjunction w. rhZP3	published	channel inhibitor	TMEM16A	in vitro	NA	human	sperm	acrosome	blocking	[22473777]	NA	NA	135460621	CHEMBL1299863
Capacitation_PM	30min incubation	BPO-27	2.991e-5	0.0551819173013582	-1.5057655748246137	CN(C1=C2N(C(C3=CC=CC=C3)=C1C(N4C)=O)C(C=C(C=C5)C(O)=O)=C5O[C@@]2([H])C(O6)=CC=C6Br)C4=O	NA	patent	channel inhibitor	CFTR	NA	NA	NA	NA	acrosome	blocking	NA	http://www.bindingdb.org/bind/chemsearch/marvin/MolStructure.jsp?monomerid=50353351	NA	71108905	CHEMBL2386372
Capacitation_PM	30min incubation	Tacrolimus	2.991e-5	0.1396778541864244	-0.3695426272333879	C[C@@](C[C@]([C@@]1([H])O[C@](C(C(N2[C@]([H])(C(O[C@]([C@]([C@@](C3)([H])O)([H])C)([H])/C(C)=C/[C@]4([H])CC[C@](O)([H])[C@@](OC)([H])C4)=O)CCCC2)=O)=O)(O)[C@@](C)([H])C[C@]1([H])OC)([H])OC)([H])C/C(C)=C/[C@](CC=C)([H])C3=O	blocks progesterone induced acrosome reaction	published	enzyme	PP2B	in vitro	NA	human	sperm	acrosome_p4	downregulating	[27696749]	http://www.bindingdb.org/bind/chemsearch/marvin/MolStructure.jsp?monomerid=50030448	https://go.drugbank.com/drugs/DB00864	445643	CHEMBL269732|CHEMBL66247
Capacitation_PM	30min incubation	Fenvalerate	2.991e-5	0.5755012502630423	-21.33220314459796	CC(C)C(C1=CC=C(C=C1)Cl)C(OC(C#N)C2=CC(OC3=CC=CC=C3)=CC=C2)=O	blocks progesterone induced acrosome reaction	published	enzyme	PP2B	in vitro	NA	human	sperm	acrosome_p4	downregulating	[27696749]	NA	NA	3347	CHEMBL492491
Capacitation_PM	30min incubation	Herbimycin a	2.991e-5	4.195176412326216	-50.885269090011285	C[C@](C[C@]([C@]([C@@](/C=C([C@]([C@@](/C=C/C=C(C(NC(C1=O)=C2)=O)\C)([H])OC)([H])OC(N)=O)\C)([H])C)([H])OC)([H])OC)([H])[C@](OC)([H])C1=CC2=O	blocks progesterone induced acrosome reaction;blocks progesterone induced ca2+ response	published	kinase	Tyr	in vitro	NA	human	sperm	acrosome_p4/ca_p4	downregulating	[27696749]	NA	NA	6436247	CHEMBL479533
Capacitation_PM	30min incubation	Sodium orthovanadate	2.991e-5	0.4421068768939361	3.21179408468677	[O-][V]([O-])([O-])=O	blocks progesterone induced acrosome reaction;blocks progesterone induced ca2+ response	published	enzyme	Tyr phosphatase	in vitro	NA	human	sperm	acrosome_p4/ca_p4	downregulating	[27696749]	NA	NA	61672	CHEMBL179166
Capacitation_PM	30min incubation	KT 5720	2.991e-5	0.0910478790787773	-4.601545887688962	CCCCCCOC([C@@]1(O)[C@]2(C)N3C4=CC=CC=C4C(C3=C56)=C(CNC7=O)C7=C6C8=CC=CC=C8N5[C@](O2)([H])C1)=O	evokes Ca2+ signaling in sperm cells w/o P4	published	kinase	PKA	in vitro	NA	human	sperm	ca	increasing	[32703901]	NA	NA	454202	NA
Capacitation_PM	30min incubation	PF 431396	2.991e-5	3.975886650254e-4	-3.009118978360948	CN(C1=CC=CC=C1CNC2=NC(NC3=CC(C4)=C(C=C3)NC4=O)=NC=C2C(F)(F)F)S(=O)(C)=O	blocks capacitation	published	kinase	FAK_PYK2	in vitro	NA	mouse	sperm	capacitation	downregulating	[27226326]	NA	NA	11598628	CHEMBL472212
Capacitation_PM	30min incubation	NVP-AEW541	2.991e-5	0.5114686615587127	5.490197780047579	NC1=C(C(C2=CC(OCC3=CC=CC=C3)=CC=C2)=CN4[C@@]5([H])C[C@](CN6CCC6)([H])C5)C4=NC=N1	inhibition of hyperactive motility	published	receptor kinase	IGF-1R	in vitro	NA	human	sperm	capacitation	downregulating	NA	http://www.bindingdb.org/bind/chemsearch/marvin/MolStructure.jsp?monomerid=185145	NA	NA	NA
Capacitation_PM	30min incubation	PD 146176	2.991e-5	4.9673806288934745	-95.62684034151218	C12=C(C3=CC=CC=C3SC2)NC4=CC=CC=C14	antagonizing ROS effects	own_published	enzyme	15-LOX	NA	NA	human	sperm	motility	downregulating	[29546268]	http://www.bindingdb.org/bind/chemsearch/marvin/MolStructure.jsp?monomerid=50208823	NA	297589	CHEMBL180917
Capacitation_PM	30min incubation	Esomeprazole	2.991e-5	1.3328795461640215	18.984038781505745	CC1=CN=C(C(C)=C1OC)C[S@+]([O-])C(N2)=NC3=C2C=C(C=C3)OC	reduces sperm motility	published	enzyme	ChAT	in vitro	NA	human	sperm	motility	downregulating	[32866455]	NA	https://go.drugbank.com/drugs/DB00736	9568614	CHEMBL1201320
Capacitation_PM	30min incubation	LRRK2-IN-1	2.991e-5	0.2522689641204469	4.983902036696808	CN1CCN(C2CCN(C(C3=CC(OC)=C(C=C3)NC4=NC=C(C(N(C5=CC=CC=C56)C)=N4)N(C)C6=O)=O)CC2)CC1	NA	own	kinase	LRRK2	NA	NA	human	sperm	motility	enhancing	NA	http://www.bindingdb.org/bind/chemsearch/marvin/MolStructure.jsp?monomerid=50379529	NA	46843906	CHEMBL2012582
Capacitation_PM	30min incubation	CCR6 inhibitor 1	2.991e-5	0.3687409200704738	-2.500135330810005	FC(F)(C1=CN=C(N[C@]2([H])CC[C@](S(=O)(C3=CC=C(C=C3)C4=CC(C(N)=O)=NC=C4)=O)([H])CC2)C=C1)F	potentially blocks acrosome reaction	inferred from antibody study	receptor agonist	CCR6	in vitro	NA	human	sperm	motility	enhancing	[32412043; 29207656]	http://www.bindingdb.org/bind/chemsearch/marvin/MolStructure.jsp?monomerid=50463591	NA	NA	NA
Capacitation_PM	30min incubation	Tamsulosin	2.991e-5	1.239540732082616	14.752162836605788	CCOC1=CC=CC=C1OCCN[C@@](C)([H])CC2=CC(S(=O)(N)=O)=C(C=C2)OC	intereferes with ejaculation	published	receptor antagonist	alpha1-adrenergic	in vivo	human	NA	sperm	motility_spermatogenesis_ejaculation	downregulating	[19201696]	http://www.bindingdb.org/bind/chemsearch/marvin/MolStructure.jsp?monomerid=50060964	https://go.drugbank.com/drugs/DB00706	129211	CHEMBL836
Capacitation_PM	30min incubation	Pristimerin	2.991e-5	4.222323758244261	-96.6310309589536	CC1=C(C(C=C2[C@](C)(CC[C@@]3(C)[C@]([H])(C[C@](C(OC)=O)(CC4)C)[C@@]4(C)CC[C@]53C)C5=CC=C12)=O)O	reduces sperm motility	published_own	enzyme	ABHD2	in vitro	NA	human	sperm	motility/ca_p4	downregulating	[28507119;29305558]	http://www.bindingdb.org/bind/chemsearch/marvin/MolStructure.jsp?monomerid=50481947	NA	159516	CHEMBL54804
Capacitation_PM	30min incubation	Alexidine dihydrochloride	2.991e-5	4.243859669441804	-100	CCCCC(CC)C/N=C(N)/N/C(N)=N/CCCCCC/N=C(N)/N/C(N)=N/CC(CC)CCCC	inhibition of PTPMT1;paper not sperm related	published	enzyme	PTPMT1	in vitro	NA	recombinant protein	NA	motility/viability	downregulating	[20167843]	NA	NA	2090	CHEMBL1195210
Capacitation_PM	30min incubation	BMS-189453	2.991e-5	1.2192861346510298	-9.28982765812979	CC1(C)C(C=CC(/C=C/C2=CC=C(C=C2)C(O)=O)=C3)=C3C(C4=CC=CC=C4)=CC1	interferes with spermatogenesis	published	receptor antagonist	retinoic acid	in vivo	rat	NA	sperm	spermatogenesis	inhibiting	NA	http://www.bindingdb.org/bind/chemsearch/marvin/MolStructure.jsp?monomerid=50178961	NA	9875424	CHEMBL2385268
Capacitation_PM	30min incubation	bpV(phen)	2.991e-5	1.5920182669375855	14.76986766653261	C1=CC2=C(C3=C(C=CC=N3)C=C2)N=C1.O.O.O.[OH-].OO.OO.[K+].[V]	blocks progesterone induced acrosome reaction;blocks progesterone induced ca2+ response	published	enzyme	Tyr phosphatase	in vitro	NA	human	sperm	acrosome_p4/ca_p4	downregulating	[27696749]	NA	NA	16760322	NA
Capacitation_PM	30min incubation	Oprea1_544341	2.991e-5	3.0739603224591248	16.139347679598814	CC1=CC=C(C=C1)S(=O)(=O)C2=C(N(C3=NC4=CC=CC=C4N=C23)CC(C5=CC=C(C=C5)[N+](=O)[O-])O)N	reduces sperm motility;role of glycolysis in sperm motility	published	enzyme	GAPDS	both	mice	mouse	sperm	motility	downregulating	[26921398;15546993]	NA	NA	4079380	NA
Capacitation_PM	30min incubation	Urinastatin	2.991e-5	2.04269699248406	11.931425489082129	C1(C2=CC=CO2)OCC3(CCC=CC3)CO1	interferes with liquefaction;reduces sperm motility	published	enzyme	serine protease inhibitor	in vitro	NA	human	sperm	motility	downregulating	[8046020]	NA	NA	105102	NA
Capacitation_PM	30min incubation	MJ33	2.991e-5	0.7954579493746589	15.14001407522072	CCCCCCCCCCCCCCCCOCC(COCC(F)(F)F)OP([O-])(OC)=O	prevents capacitation-associated tyrosinephosphorylation by PKA	published	enzyme	PRD	in vitro	NA	human	sperm	viability/acrosome reaction	downregulating	[28025393]	NA	NA	5051741	NA
Capacitation_PM	30min incubation	Forskolin	2.991e-5	1.0856031563546895	8.322027498791872	CC(O[C@]1([H])[C@]2(C)[C@@](C(C[C@](C)(C=C)O2)=O)(O)[C@]3(C)C(C(C)(CC[C@]3([H])O)C)[C@]1([H])O)=O	stimulates acrosome reaction	published	kinase	PKA	in vitro	NA	human	sperm	acrosome	increasing	[7768751]	http://www.bindingdb.org/bind/chemsearch/marvin/MolStructure.jsp?monomerid=50010261	https://go.drugbank.com/drugs/DB02587	5702265	NA
Capacitation_PM	30min incubation	183	2.991e-5	2.302353282480915	20.053984240687384	O=C(N1C(CC2=CC=CC=C2)CCCC1)N3CCCCC3	reduces acrosome reaction	published	enzyme	ABHD2	in vitro	NA	mouse	sperm	acrosome_p4	blocking	[31525885]	NA	NA	NA	NA
Capacitation_PM	30min incubation	Compound 19	2.991e-5	3.2849354623904943	-61.530675443603954	COC1=CC(C2CCN(C)CC2)=CC=C1NC3=NC=C(Cl)C(NC4=C(S(NC)(=O)=O)C=CC=C4)=N3	blocks TSSK; similarity to brigatinib	published	kinase	TSSK2	in vitro	NA	recombinant protein	NA	motility	downregulating	[28952188]	NA	NA	NA	NA
Capacitation_PM	30min incubation	ASI-8	2.991e-5	0.5626191147537913	6.985509672246604	O=C(C1=CC=CC(OCC2=NC3=CC=CC=C3N2)=C1)C4=NON=C4N	blocks sAC	published	enzyme	sAC	in vitro	NA	recombinant protein	NA	capacitation	downregulating	[26961873; 24616449; 32307523]	NA	NA	73386680	NA
Capacitation_PM	30min incubation	68853496	2.991e-5	2.289578301208353	-49.370832782469385	O=C(C1=C(C2=CC(NS(C3=CC=C(C=C3)C(C)(C)C)(=O)=O)=CN=C2N1)C4=CC=CC=C4)N[C@]5([H])[C@@](O)([H])CCC5	NA	patent	NA	NA	NA	NA	NA	NA	capacitation	downregulating	NA	NA	NA	25215041	NA
Capacitation_PM	30min incubation	CCR6 inhibitor	2.991e-5	0.7607429092264818	10.37447065364474	O=C(C1=C2N=CC=CC2=C(C=C1)C3=C(C(OC(F)(F)F)=CC=C3NS(C4=CC(F)=C(C=C4)C(C)(C)C)(=O)=O)F)O	NA	patent	NA	NA	NA	NA	NA	NA	motility	enhancing	NA	NA	NA	118143215	NA
Capacitation_PM	30min incubation	HC-056456	2.991e-5	0.961861678859702	-15.697236913032198	[O-][N+]1=C(C(C2=CC=CS2)=O)C(C(C3=CC=CS3)=O)=NO1	blocks ca2+ and Na+ entry;blocks onset of hyperactive motility	published	channel blocker	CatSper	in vitro	NA	mouse	sperm	motility/capacitation	downregulating	[19718436]	http://www.bindingdb.org/bind/chemsearch/marvin/MolStructure.jsp?monomerid=35361	NA	573747	CHEMBL570345
Capacitation_PM	30min incubation	Niclosamide	2.991e-5	0.8851255863966572	-5.9472232924028585	C1=CC(=C(C=C1[N+](=O)[O-])Cl)NC(=O)C2=C(C=CC(=C2)Cl)O	shape abnormality	own_published	antimicrobial	NA	both	mouse	mouse	sperm	motility	downregulating	[3278217]	http://www.bindingdb.org/bind/chemsearch/marvin/MolStructure.jsp?monomerid=11242	https://go.drugbank.com/drugs/DB06803	4477	CHEMBL1448|CHEMBL1448
Capacitation_PM	30min incubation	Niclosamide	2.991e-5	0.8851255863966572	-5.9472232924028585	C1=CC(=C(C=C1[N+](=O)[O-])Cl)NC(=O)C2=C(C=CC(=C2)Cl)O	shape abnormality	own_published	antimicrobial	NA	both	mouse	mouse	sperm	motility	downregulating	[3278217]	http://www.bindingdb.org/bind/chemsearch/marvin/MolStructure.jsp?monomerid=11242	https://go.drugbank.com/drugs/DB06803	4477	CHEMBL1448|CHEMBL1448
Capacitation_PM	30min incubation	B07 hydrochloride	2.991e-5	1.363985705850097	5.541139434261644	FC1=CC=C(C=C1)CN(CC2)CCN2CCCN(C3=CC(Cl)=C(C)C=C3)C(C4CCN(C(C)=O)CC4)=O	reduction of sperm motility	published	receptor antagonist	CCR5	both	rabbit	human	sperm	motility	downregulating	[29496533]	NA	NA	51038251	CHEMBL2017374|CHEMBL2021684
Capacitation_PM	30min incubation	LRE1	2.991e-5	3.54149831924193	-35.44718210806103	ClC1=CC(N(C2CC2)CC3=CC=CS3)=NC(N)=N1	prevents hyperactivation	published	soluble adenylyl cyclase	sAC	in vitro	human	NA	sperm	capacitation	downregulating	NA	NA	NA	47279808	CHEMBL4876469|CHEMBL4876469
Capacitation_PM	30min incubation	LRE1	2.991e-5	3.54149831924193	-35.44718210806103	ClC1=CC(N(C2CC2)CC3=CC=CS3)=NC(N)=N1	prevents hyperactivation	published	soluble adenylyl cyclase	sAC	in vitro	human	NA	sperm	capacitation	downregulating	NA	NA	NA	47279808	CHEMBL4876469|CHEMBL4876469
Capacitation_HA	30min incubation	Alfuzosin	9.99e-6	0.9102353442736828	37.27391174485521	O=C(C1OCCC1)NCCCN(C2=NC3=C(C=C(OC)C(OC)=C3)C(N)=N2)C	interferes with ejaculation	published	receptor antagonist	alpha1-adrenergic	in vivo	human	NA	sperm	spermatogenesis	inhibiting	NA	http://www.bindingdb.org/bind/chemsearch/marvin/MolStructure.jsp?monomerid=50033110	https://go.drugbank.com/drugs/DB00346	2092	CHEMBL709
Capacitation_HA	30min incubation	Niflumic acid	9.99e-6	0.2222335989172882	19.29144093334414	FC(F)(C1=CC(NC2=C(C(O)=O)C=CC=N2)=CC=C1)F	blocks acrosome reaction in conjunction w. rhZP3	published	channel inhibitor	TMEM16A	in vitro	NA	human	sperm	acrosome	blocking	[22473777]	http://www.bindingdb.org/bind/chemsearch/marvin/MolStructure.jsp?monomerid=85507	https://go.drugbank.com/drugs/DB04552	4488	CHEMBL63323
Capacitation_HA	30min incubation	Dipyridamole	9.99e-6	2.2863440709064804	88.86643822395561	OCCN(CCO)C(N=C1N2CCCCC2)=NC3=C1N=C(N(CCO)CCO)N=C3N4CCCCC4	enhances sperm motility	own_published	enzyme	PDE	in vitro	NA	human	sperm	motility	enhancing	NA	http://www.bindingdb.org/bind/chemsearch/marvin/MolStructure.jsp?monomerid=23620	NA	3108	CHEMBL932
Capacitation_HA	30min incubation	Disulfiram	9.99e-6	3.1126839513766136	-82.6792488635638	S=C(N(CC)CC)SSC(N(CC)CC)=S	immotile sperm;spermicidial	own_published	enzyme	ALDH	both	rabbit	human	sperm	motility	downregulating	[27084496;4139184]	http://www.bindingdb.org/bind/chemsearch/marvin/MolStructure.jsp?monomerid=50058655	https://go.drugbank.com/drugs/DB00822	3117	CHEMBL964
Capacitation_HA	30min incubation	Gossypol	9.99e-6	0.3650637930691557	-21.84994912451629	OC1=C(C2=C(O)C3=C(C=C2C)C(C(C)C)=C(O)C(O)=C3C=O)C(C)=CC4=C1C(C=O)=C(O)C(O)=C4C(C)C	causes azoospermia	published	mineralcorticoid	NA	in vivo	rat_human	NA	sperm	viability	downregulating	[12020773]	http://www.bindingdb.org/bind/chemsearch/marvin/MolStructure.jsp?monomerid=23223	NA	3503	CHEMBL51483
Capacitation_HA	30min incubation	Cloperastine hydrochloride	9.99e-6	0.562013203950807	-26.161042291933317	ClC1=CC=C(C(C2=CC=CC=C2)OCCN3CCCCC3)C=C1	reduces sperm motility	own	receptor antagonist	histamine H1	in vitro	NA	human	sperm	motility	downregulating	NA	NA	NA	2805	CHEMBL415087
Capacitation_HA	30min incubation	GW 843682X	9.99e-6	1.3234035442972163	157.2962735509939	O=C(N)C(S1)=C(OCC2=CC=CC=C2C(F)(F)F)C=C1N(C=NC3=C4)C3=CC(OC)=C4OC	enhances sperm motility	own	kinase	PLK	NA	NA	human	sperm	motility	enhancing	NA	http://www.bindingdb.org/bind/chemsearch/marvin/MolStructure.jsp?monomerid=25120	NA	9826308	CHEMBL514499
Capacitation_HA	30min incubation	GF 109203X	9.99e-6	0.2442667142880749	11.821889242122127	O=C1C(C2=CNC3=C2C=CC=C3)=C(C(N1)=O)C(C4=CC=CC=C45)=CN5CCCN(C)C	blocks progesterone induced acrosome reaction;blocks progesterone induced ca2+ response	published	kinase	PKC	in vitro	NA	bovine	sperm	acrosome_p4/ca_p4	downregulating	[27696749]	http://www.bindingdb.org/bind/chemsearch/marvin/MolStructure.jsp?monomerid=2683	NA	2396	CHEMBL7463
Capacitation_HA	30min incubation	Ro 106-9920	9.99e-6	0.1505307521715995	-3.35348191285737	[O-][S+](C1=CC=CC=C1)C(C=C2)=NN3C2=NN=N3	reduces sperm motility	own	protein inhibitor	NfkappaB activation inhibtior	NA	NA	human	sperm	motility	downregulating	NA	NA	NA	3906779	CHEMBL271023
Capacitation_HA	30min incubation	A23187	9.99e-6	1.999075275955708	-68.50500551998913	O=C(C1=CC=CN1)[C@@H](C)[C@@]([C@H](C)C[C@H]2C)([H])O[C@]2(CC[C@H]3C)O[C@@H]3CC4=NC(C(C(O)=O)=C5NC)=C(C=C5)O4	NA	own_published	antimicrobial	ionophore	NA	NA	human	sperm	motility/acrosome	decreasing/increasing	NA	NA	NA	11957499	CHEMBL1256686
Capacitation_HA	30min incubation	Genistein	9.99e-6	0.4832132135699069	20.19640659638884	O=C(C(C1=CC=C(O)C=C1)=CO2)C3=C2C=C(O)C=C3O	blocks progesterone induced acrosome reaction;blocks progesterone induced ca2+ response	published	kinase	Tyr	in vitro	NA	human	sperm	acrosome_p4/ca_p4	downregulating	[27696749]	http://www.bindingdb.org/bind/chemsearch/marvin/MolStructure.jsp?monomerid=19459	https://go.drugbank.com/drugs/DB01645	5280961	CHEMBL44
Capacitation_HA	30min incubation	Leelamine hydrochloride	9.99e-6	0.4341997225491204	-31.00583571331645	NC[C@@]1(CCC[C@]2([C@]1(CCC3=CC(C(C)C)=CC=C32)[H])C)C	p4 evoked ca2+ response	published	receptor agonist	CB1	in vitro	NA	human	sperm	ca_p4	increasing	[31368510]	NA	NA	62034	CHEMBL70488
Capacitation_HA	30min incubation	FPL 64176	9.99e-6	0.7215235747217313	21.08985639299137	O=C(C(C(C(OC)=O)=C(C)N1)=C1C)C(C=CC=C2)=C2CC3=CC=CC=C3	p4 evoked ca2+ response	published	channel activator	Ca2+ channels	in vitro	NA	human	sperm	ca_p4	increasing	[31368510]	NA	NA	3423	CHEMBL93655
Capacitation_HA	30min incubation	Pha-665752	9.99e-6	0.1926952176535445	-20.841022496359606	ClC1=C(CS(C2=CC(/C(C(N3)=O)=C/C4=C(C)C(C(N5CCC[C@@H]5CN6CCCC6)=O)=C(C)N4)=C3C=C2)(=O)=O)C(Cl)=CC=C1	p4 evoked ca2+ response	published	receptor kinase	MET	in vitro	NA	human	sperm	ca_p4	increasing	[31368510]	http://www.bindingdb.org/bind/chemsearch/marvin/MolStructure.jsp?monomerid=50242737	NA	10461815	CHEMBL450786
Capacitation_HA	30min incubation	JX 401	9.99e-6	1.2354948378098063	19.213491379118363	O=C(C1=CC=C(C=C1OC)SC)N2CCC(CC3=CC=CC=C3)CC2	p4 evoked ca2+ response	published	kinase	p38alpha	in vitro	NA	human	sperm	ca_p4	increasing	[31368510]	NA	NA	1126109	CHEMBL1450144
Capacitation_HA	30min incubation	Clofarabine	9.99e-6	1.9951072447944105	205.67130460354147	NC1=NC(Cl)=NC2=C1N=CN2[C@@H]3O[C@H](CO)[C@@H](O)[C@@H]3F	enhances sperm motility	own	nucleoside analoge	NA	NA	NA	human	sperm	motility	enhancing	NA	http://www.bindingdb.org/bind/chemsearch/marvin/MolStructure.jsp?monomerid=50247921	https://go.drugbank.com/drugs/DB00631	119182	CHEMBL1750
Capacitation_HA	30min incubation	Trequinsin hydrochloride	9.99e-6	1.7256617961837124	192.0009214830032	O=C(N/1C)N2C(C3=CC(OC)=C(C=C3CC2)OC)=CC1=N/C4=C(C=C(C=C4C)C)C	increases hyperactivated sperm;increases penetration index;increases motility	own_published	enzyme	PDE	in vitro	NA	human	sperm	motility/capacitation/ca_p4	enhancing	[31368510]	NA	NA	5537	CHEMBL285913|CHEMBL588593|CHEMBL1411581
Capacitation_HA	30min incubation	NNC 55-0396 dihydrochloride	9.99e-6	2.368217392735811	-62.01958995699575	FC1=CC(CC[C@@](CCN(C)CCCC2=NC(C=CC=C3)=C3N2)(OC(C4CC4)=O)[C@H]5C(C)C)=C5C=C1	blocks ccl-20 induced ca2+ response	published	channel inhibitor	CatSper	in vitro	NA	human	sperm	ca_p4	blocking	[29207656]	http://www.bindingdb.org/bind/chemsearch/marvin/MolStructure.jsp?monomerid=50461301	NA	9957280	CHEMBL1551597
Capacitation_HA	30min incubation	Mibefradil	9.99e-6	0.1797083986043132	-13.7239960216456	CN(CCCC1=NC2=C(C=CC=C2)N1)CC[C@](CC3)(OC(COC)=O)[C@@H](C(C)C)C4=C3C=C(F)C=C4	blocks ccl-20 induced ca2+ response;blocks progesterone induced ca2+ response	published	channel inhibitor	CatSper	in vitro	NA	human	sperm	ca_p4	blocking	[29207656]	NA	NA	60663	CHEMBL45816
Capacitation_HA	30min incubation	H 89 dihydrochloride	9.99e-6	0.0298266472306822	4.83456454506257	O=S(C1=CC=CC2=CN=CC=C21)(NCCNC/C=C/C3=CC=C(Br)C=C3)=O	evokes Ca2+ signaling in sperm cells w/o P4	published	kinase	PKA	in vitro	NA	human	sperm	ca	increasing	[32703901]	NA	NA	449241	CHEMBL104264
Capacitation_HA	30min incubation	Anandamide	9.99e-6	0.147007298815322	-8.047404150777627	O=C(CCC/C=C\C/C=C\C/C=C\C/C=C\CCCCC)NCCO	reduces sperm motility	published	channel blocker	Hv1	NA	NA	NA	NA	motility/capacitation	downregulating/increasing	[31254725]	http://www.bindingdb.org/bind/chemsearch/marvin/MolStructure.jsp?monomerid=22988	NA	5281969	CHEMBL15848
Capacitation_HA	30min incubation	IBMX	9.99e-6	2.04651503522588	67.69519208055527	O=C(N(C1=O)C)C2=C(N=CN2)N1CC(C)C	NA	published	enzyme	PDE	NA	NA	human	sperm	capacitation	enhancing	[28025393]	NA	NA	3758	CHEMBL275084
Capacitation_HA	30min incubation	Nafamostat	9.99e-6	0.3459688581605958	5.362947510099048	O=C(OC1=CC2=CC=C(C(N)=N)C=C2C=C1)C3=CC=C(NC(N)=N)C=C3	interferes with liquefaction;reduces sperm motility	published	enzyme	serine protease inhibitor	in vitro	NA	human	sperm	motility_liquefaction	downregulating	[8046020, 32529252]	http://www.bindingdb.org/bind/chemsearch/marvin/MolStructure.jsp?monomerid=50063698	https://go.drugbank.com/drugs/DB12598	4413	CHEMBL273264
Capacitation_HA	30min incubation	CTFRinh-172	9.99e-6	0.0273854718652281	-0.4498798596899278	OC(C1=CC=C(/C=C2C(N(C3=CC=CC(C(F)(F)F)=C3)C(S\2)=S)=O)C=C1)=O	blocks progesterone induced acrosome reaction;blocks sperm hyperactivation;blocks rhZP3 induced acrosome reaction	published	channel inhibitor	CFTR	in vitro	NA	human	sperm	acrosome	blocking	[19923167]	NA	NA	504670	NA
Capacitation_HA	30min incubation	2-Guanidinobenzimidazole	9.99e-6	0.2256621431223149	-8.845578800261578	N=C(N)NC1=NC(C=CC=C2)=C2N1	reduces sperm motility	published	channel blocker	Hv1	in vitro	NA	bovine	sperm	motility/capacitation	downregulating/increasing	[31254725; 26365828]	NA	NA	36149	NA
Capacitation_HA	30min incubation	n-[4-(4-Chlorophenyl)-1,3-thiazol-2-yl]guanidine	9.99e-6	1.1275127420623392	17.457627692127776	N=C(NC1=NC(C2=CC=C(C=C2)Cl)=CS1)N	NA	published	channel blocker	Hv1	in vitro	NA	NA	oocytes	motility/capacitation	downregulating/increasing	[26365828]	NA	NA	3785911	CHEMBL358647
Capacitation_HA	30min incubation	UK 78282 hydrochloride	9.99e-6	0.0948480495188228	-18.34713974666532	COC1=CC=C(CCCN2CCC(CC2)COC(C3=CC=CC=C3)C4=CC=CC=C4)C=C1	p4 evoked ca2+ response	published	channel blocker	KV1.3_KV1.4	in vitro	NA	human	sperm	ca_p4	increasing	[31368510]	NA	NA	656768	CHEMBL9653
Capacitation_HA	30min incubation	Tafenoquine	9.99e-6	3.5184278261426485	-85.50162566851579	FC(F)(C1=CC=CC(OC2=C(C=C(C3=C2C(C)=CC(OC)=N3)NC(CCCN)C)OC)=C1)F	NA	own	antimicrobial	NA	NA	NA	human	sperm	acrosome	increasing	NA	NA	https://go.drugbank.com/drugs/DB06608	115358	CHEMBL298470
Capacitation_HA	30min incubation	Imiquimod	9.99e-6	1.7473598233501666	65.18310427720539	NC1=NC2=C(C=CC=C2)C3=C1N=CN3CC(C)C	reduction of sperm motility;only sperm with X chr	own_published	receptor agonist	TLR	in vitro	NA	mouse	sperm	motility	downregulating	NA	http://www.bindingdb.org/bind/chemsearch/marvin/MolStructure.jsp?monomerid=50240849	https://go.drugbank.com/drugs/DB00724	57469	CHEMBL1282
Capacitation_HA	30min incubation	Phenanthroline	9.99e-6	0.4354158076925554	18.36559828782673	C12=NC=CC=C1C=CC3=CC=CN=C23	inhibit proteolytic activity of PSA	published	enzyme	serine protease inhibitor	in vitro	NA	human	sperm	liquefaction	downregulating	[9092810, 32529252]	NA	NA	1318	CHEMBL415879
Capacitation_HA	30min incubation	Compound B4	9.99e-6	1.7246070474946016	140.90797190754634	O=C1C(NCC(OC)=O)=NNC(SCC(OCC)=O)=N1	reducing sperm motility	published	protein inhibitor	EPPIN	in vitro	NA	human	sperm	motility	downregulating	[26593445]	NA	NA	135412565	CHEMBL1455724
Capacitation_HA	30min incubation	Nicotinamid	9.99e-6	0.5885111928415747	16.04676419601101	C1=CC(=CN=C1)C(=O)N	NA	NA	NA	NA	NA	NA	NA	NA	NA	NA	NA	http://www.bindingdb.org/bind/chemsearch/marvin/MolStructure.jsp?monomerid=27507	https://go.drugbank.com/drugs/DB02701	936	CHEMBL1140
Capacitation_HA	30min incubation	Hexachlorophene	9.99e-6	1.0714174831027026	-24.363443141278296	OC1=C(C=C(C(Cl)=C1CC2=C(C(Cl)=CC(Cl)=C2Cl)O)Cl)Cl	reduces sperm motility;blocks sAC	own_published	antimicrobial	NA	in vitro	NA	human	sperm	motility	downregulating	NA	NA	https://go.drugbank.com/drugs/DB00756	3598	CHEMBL496
Capacitation_HA	30min incubation	JQ1	9.99e-6	0.5072838147601494	18.54021849313368	O=C(OC(C)(C)C)C[C@@H]1N=C(C2=CC=C(Cl)C=C2)C3=C(SC(C)=C3C)N4C(C)=NN=C41	interferes with spermatogenesis;reduces sperm count;reduces motility	published	protein inhibitor	BRDT	both	mouse	mouse	sperm	spermatogenesis	inhibiting	[22901802]	http://www.bindingdb.org/bind/chemsearch/marvin/MolStructure.jsp?monomerid=50365262	NA	46907787	CHEMBL1957266
Capacitation_HA	30min incubation	Bithionol	9.99e-6	0.0412534069203909	4.1336942958197564	OC(C(Cl)=C1)=C(C=C1Cl)SC2=CC(Cl)=CC(Cl)=C2O	blocks sAC	published	enzyme	sAC	in vitro	NA	recombinant protein	NA	capacitation	downregulating	[26961873; 32307523]	http://www.bindingdb.org/bind/chemsearch/marvin/MolStructure.jsp?monomerid=36880	https://go.drugbank.com/drugs/DB04813	2406	CHEMBL290106
Capacitation_HA	30min incubation	Ouabain	9.99e-6	1.4704352694702447	-61.80233265484346	O[C@H]1[C@H](C)O[C@@H](O[C@H]2C[C@@H](O)[C@@]3(CO)[C@@](CC[C@]4([H])[C@]3([H])[C@H](O)C[C@@]5(C)[C@]4(O)CC[C@@H]5C6=CC(OC6)=O)(O)C2)[C@H](O)[C@@H]1O	reduces sperm motility	published	transporter	Na,K-ATPase alpha 4	in vitro	rat	NA	sperm	motility/capacitation	downregulating	[ 29291372]	http://www.bindingdb.org/bind/chemsearch/marvin/MolStructure.jsp?monomerid=50286739	https://go.drugbank.com/drugs/DB01092	439501	CHEMBL222863
Capacitation_HA	30min incubation	CYM 5442 hydrchloride	9.99e-6	1.448226189883472	46.19887048942193	OCCNC1C2=CC=CC(C3=NOC(C4=CC(OCC)=C(OCC)C=C4)=N3)=C2CC1	reduces sperm motility;induces acrosome reaction	own	receptor agonist	S1P1	in vitro	NA	human	sperm	acrosome	increasing	NA	http://www.bindingdb.org/bind/chemsearch/marvin/MolStructure.jsp?monomerid=427452	NA	25110406	CHEMBL3922179
Capacitation_HA	30min incubation	Hesperadin hydrochloride	9.99e-6	2.0561691136054248	-68.68662262684633	O=S(NC1=CC(/C(C(N2)=O)=C(C3=CC=CC=C3)/NC4=CC=C(CN5CCCCC5)C=C4)=C2C=C1)(CC)=O	reduces sperm motility	own	kinase	Aurora B	in vitro	NA	human	sperm	motility	downregulating	NA	http://www.bindingdb.org/bind/chemsearch/marvin/MolStructure.jsp?monomerid=192753	NA	NA	NA
Capacitation_HA	30min incubation	Linsitinib	9.99e-6	1.4547685829853745	218.5189726399133	C[C@]1(O)C[C@](C2=NC(C3=CC=C(C=CC(C4=CC=CC=C4)=N5)C5=C3)=C6N2C=CN=C6N)([H])C1	NA	own	receptor kinase	IGF-1R	in vitro	NA	human	sperm	motility	enhancing	[25693802]	http://www.bindingdb.org/bind/chemsearch/marvin/MolStructure.jsp?monomerid=50315887	https://go.drugbank.com/drugs/DB06075	NA	NA
Capacitation_HA	30min incubation	NSC 697923	9.99e-6	0.0618845504344309	3.400219926825132	CC1=CC=C(C=C1)S(=O)(=O)C2=CC=C(O2)[N+](=O)[O-]	NA	own	enzyme	NfkappaB activation inhibtior	NA	NA	human	sperm	motility	downregulating	NA	http://www.bindingdb.org/bind/chemsearch/marvin/MolStructure.jsp?monomerid=83278	NA	394449	CHEMBL1698008
Capacitation_HA	30min incubation	TP 003	9.99e-6	0.7823661111284439	59.55808658869055	CC(O)(C1=C(F)C2=NC=C(C3=CC=C(F)C(C4=CC=C(F)C=C4C#N)=C3)N2C=C1)C	enhances sperm motility	own	receptor agonist	GABAA	NA	NA	human	sperm	motility	enhancing	NA	NA	NA	10001434	CHEMBL4303606
Capacitation_HA	30min incubation	AZD 7762 hydrochloride	9.99e-6	1.846077532739133	-57.867890027627375	NC(NC1=C(C(N[C@H]2CCCNC2)=O)SC(C3=CC(F)=CC=C3)=C1)=O	NA	own	kinase	Chk1/Chk2	NA	NA	human	sperm	motility	downregulating	NA	NA	NA	11152667	CHEMBL2041933
Capacitation_HA	30min incubation	TAE226	9.99e-6	1.472030403752144	137.27247682951537	CNC(C1=CC=CC=C1NC2=NC(NC3=CC=C(N4CCOCC4)C=C3OC)=NC=C2Cl)=O	NA	inferred	kinase	FAK	NA	NA	NA	NA	motility	enhancing	NA	http://www.bindingdb.org/bind/chemsearch/marvin/MolStructure.jsp?monomerid=50334594	https://go.drugbank.com/drugs/DB07460	9934347	CHEMBL458997
Capacitation_HA	30min incubation	CZC 25146	9.99e-6	0.2393485772384943	7.8914914499012	COC1=CC(N2CCOCC2)=CC=C1NC3=NC=C(C(NC4=CC=CC=C4NS(C)(=O)=O)=N3)F	LRRK2 neuronal toxicity	own	kinase	LRRK2	both	rat_human	rat_human	primary neurons	motility	downregulating	[21812418]	http://www.bindingdb.org/bind/chemsearch/marvin/MolStructure.jsp?monomerid=50436423	NA	44252884	CHEMBL2397014
Capacitation_HA	30min incubation	Tak-063	9.99e-6	1.7771791586495596	321.1305431069805	FC1=C(N2N=C(C3=CC=NN3C4=CC=CC=C4)C(C(OC)=C2)=O)C=CC(N5C=CC=N5)=C1	enhances sperm motility	own	enzyme	PDE	NA	NA	human	sperm	motility	enhancing	NA	NA	NA	46848915	CHEMBL3989972
Capacitation_HA	30min incubation	Resiquimod	9.99e-6	2.8970480620591204	-81.83360259944466	OC(C)(C)CN1C(COCC)=NC2=C1C3=CC=CC=C3N=C2N	reduction of sperm motility;only sperm with X chr	own_published	receptor agonist	TLR	in vitro	NA	mouse	sperm	motility	downregulating	NA	http://www.bindingdb.org/bind/chemsearch/marvin/MolStructure.jsp?monomerid=50241029	https://go.drugbank.com/drugs/DB06530	159603	CHEMBL383322
Capacitation_HA	30min incubation	Miglustat	9.99e-6	0.2351074895346315	12.223849104441276	O[C@@]1([H])[C@@](O)([H])CN(CCCC)[C@](CO)([H])[C@@]1([H])O	intereferes with spermatogenesis	published	enzyme	GCS	in vivo	mouse	NA	sperm	motility_spermatogenesis	downregulating	[12477936]	http://www.bindingdb.org/bind/chemsearch/marvin/MolStructure.jsp?monomerid=18355	https://go.drugbank.com/drugs/DB00419	71299590	NA
Capacitation_HA	30min incubation	Tideglusib	9.99e-6	0.2981156961799612	17.701028122069463	O=C(N1CC2=CC=CC=C2)N(C3=CC=CC4=CC=CC=C34)SC1=O	spermicidial;vaginal treatment	published	kinase	GSK-3beta	both	rabbit	human	sperm	viability	decreasing	[32550526]	http://www.bindingdb.org/bind/chemsearch/marvin/MolStructure.jsp?monomerid=50166940	https://go.drugbank.com/drugs/DB12129	11313622	CHEMBL3545157
Capacitation_HA	30min incubation	Cyclosporin A	9.99e-6	0.6134524965708307	19.36607981500118	O[C@H]([C@H](C)C/C=C/C)[C@@H](C(N[C@H](C(N(C)CC(N(C)[C@H](C(N[C@H](C(N(C)[C@H](C(N[C@H]1C)=O)CC(C)C)=O)C(C)C)=O)CC(C)C)=O)=O)CC)=O)N(C)C([C@H](C(C)C)N(C)C([C@H](CC(C)C)N(C)C([C@H](CC(C)C)N(C)C([C@@H](C)NC1=O)=O)=O)=O)=O	blocks progesterone induced acrosome reaction	published	enzyme	PP2B	in vitro	NA	human	sperm	acrosome_p4	downregulating	[27696749]	http://www.bindingdb.org/bind/chemsearch/marvin/MolStructure.jsp?monomerid=50022815	https://go.drugbank.com/drugs/DB00091	5284373	CHEMBL160
Capacitation_HA	30min incubation	Torin 2	9.99e-6	1.7499666565940046	179.8246346839338	NC1=NC=C(C2=CC3=C(N=CC(C=C4)=C3N(C5=CC(C(F)(F)F)=CC=C5)C4=O)C=C2)C=C1	enhances sperm motility	own	kinase	mTOR	NA	NA	human	sperm	motility	enhancing	NA	http://www.bindingdb.org/bind/chemsearch/marvin/MolStructure.jsp?monomerid=50341209	NA	51358113	CHEMBL1765602
Capacitation_HA	30min incubation	666-15	9.99e-6	2.3855906777014373	-80.47467139071587	NCCCOC1=CC2=CC=CC=C2C=C1C(NCCOC3=C(C(NC4=CC=C(Cl)C=C4O)=O)C=C5C=CC=CC5=C3)=O	reduces sperm motility;induces acrosome reaction	own	protein inhibitor	CREB	in vitro	NA	human	sperm	acrosome	increasing	NA	NA	NA	71566397	CHEMBL3582491
Capacitation_HA	30min incubation	SLM 6031434 hydrochloride	9.99e-6	2.067936598766708	-41.84842969550338	CCCCCCCCOC1=C(C(F)(F)F)C=C(C2=NOC([C@@]3([H])N(C(N)=N)CCC3)=N2)C=C1	induces acrosome reaction	own	kinase	Sphk2	in vitro	NA	human	sperm	acrosome	increasing	NA	http://www.bindingdb.org/bind/chemsearch/marvin/MolStructure.jsp?monomerid=50514480	NA	131981195	CHEMBL4595333
Capacitation_HA	30min incubation	GSK1904529A	9.99e-6	0.0703309136552905	-15.325905040946154	O=C(C1=CC(C2=C(N(C=CC=C3)C3=N2)C4=NC(NC5=CC(CC)=C(C=C5OC)N6CCC(N7CCN(S(=O)(C)=O)CC7)CC6)=NC=C4)=CC=C1OC)NC8=C(C=CC=C8F)F	inhibition of hyperactive motility	published	receptor kinase	IGF-1R	in vitro	NA	human	sperm	capacitation	downregulating	[25693802]	http://www.bindingdb.org/bind/chemsearch/marvin/MolStructure.jsp?monomerid=50256480	NA	25124816	CHEMBL466397
Capacitation_HA	30min incubation	T16Ainh-A01	9.99e-6	0.0163289697385397	-2.3608028008177406	CCC1=C(N=C(NC1=O)SCC(NC2=NC(C3=CC=C(C=C3)OC)=CS2)=O)C	blocks acrosome reaction in conjunction w. rhZP3	published	channel inhibitor	TMEM16A	in vitro	NA	human	sperm	acrosome	blocking	[22473777]	NA	NA	135460621	CHEMBL1299863
Capacitation_HA	30min incubation	BPO-27	9.99e-6	1.0809797233704286	26.172911980330404	CN(C1=C2N(C(C3=CC=CC=C3)=C1C(N4C)=O)C(C=C(C=C5)C(O)=O)=C5O[C@@]2([H])C(O6)=CC=C6Br)C4=O	NA	patent	channel inhibitor	CFTR	NA	NA	NA	NA	acrosome	blocking	NA	http://www.bindingdb.org/bind/chemsearch/marvin/MolStructure.jsp?monomerid=50353351	NA	71108905	CHEMBL2386372
Capacitation_HA	30min incubation	Tacrolimus	9.99e-6	0.1688129912575307	-13.298614956882526	C[C@@](C[C@]([C@@]1([H])O[C@](C(C(N2[C@]([H])(C(O[C@]([C@]([C@@](C3)([H])O)([H])C)([H])/C(C)=C/[C@]4([H])CC[C@](O)([H])[C@@](OC)([H])C4)=O)CCCC2)=O)=O)(O)[C@@](C)([H])C[C@]1([H])OC)([H])OC)([H])C/C(C)=C/[C@](CC=C)([H])C3=O	blocks progesterone induced acrosome reaction	published	enzyme	PP2B	in vitro	NA	human	sperm	acrosome_p4	downregulating	[27696749]	http://www.bindingdb.org/bind/chemsearch/marvin/MolStructure.jsp?monomerid=50030448	https://go.drugbank.com/drugs/DB00864	445643	CHEMBL269732|CHEMBL66247
Capacitation_HA	30min incubation	Fenvalerate	9.99e-6	0.0066040701763057	-11.668042115342136	CC(C)C(C1=CC=C(C=C1)Cl)C(OC(C#N)C2=CC(OC3=CC=CC=C3)=CC=C2)=O	blocks progesterone induced acrosome reaction	published	enzyme	PP2B	in vitro	NA	human	sperm	acrosome_p4	downregulating	[27696749]	NA	NA	3347	CHEMBL492491
Capacitation_HA	30min incubation	Herbimycin a	9.99e-6	0.7020865672011991	-22.23076701747648	C[C@](C[C@]([C@]([C@@](/C=C([C@]([C@@](/C=C/C=C(C(NC(C1=O)=C2)=O)\C)([H])OC)([H])OC(N)=O)\C)([H])C)([H])OC)([H])OC)([H])[C@](OC)([H])C1=CC2=O	blocks progesterone induced acrosome reaction;blocks progesterone induced ca2+ response	published	kinase	Tyr	in vitro	NA	human	sperm	acrosome_p4/ca_p4	downregulating	[27696749]	NA	NA	6436247	CHEMBL479533
Capacitation_HA	30min incubation	Sodium orthovanadate	9.99e-6	0.8434206367250222	14.933874062271446	[O-][V]([O-])([O-])=O	blocks progesterone induced acrosome reaction;blocks progesterone induced ca2+ response	published	enzyme	Tyr phosphatase	in vitro	NA	human	sperm	acrosome_p4/ca_p4	downregulating	[27696749]	NA	NA	61672	CHEMBL179166
Capacitation_HA	30min incubation	KT 5720	9.99e-6	0.5289500619989347	5.625378967326089	CCCCCCOC([C@@]1(O)[C@]2(C)N3C4=CC=CC=C4C(C3=C56)=C(CNC7=O)C7=C6C8=CC=CC=C8N5[C@](O2)([H])C1)=O	evokes Ca2+ signaling in sperm cells w/o P4	published	kinase	PKA	in vitro	NA	human	sperm	ca	increasing	[32703901]	NA	NA	454202	NA
Capacitation_HA	30min incubation	PF 431396	9.99e-6	1.222824745217361	41.45867690198135	CN(C1=CC=CC=C1CNC2=NC(NC3=CC(C4)=C(C=C3)NC4=O)=NC=C2C(F)(F)F)S(=O)(C)=O	blocks capacitation	published	kinase	FAK_PYK2	in vitro	NA	mouse	sperm	capacitation	downregulating	[27226326]	NA	NA	11598628	CHEMBL472212
Capacitation_HA	30min incubation	NVP-AEW541	9.99e-6	0.7064563252363754	16.708844515712663	NC1=C(C(C2=CC(OCC3=CC=CC=C3)=CC=C2)=CN4[C@@]5([H])C[C@](CN6CCC6)([H])C5)C4=NC=N1	inhibition of hyperactive motility	published	receptor kinase	IGF-1R	in vitro	NA	human	sperm	capacitation	downregulating	NA	http://www.bindingdb.org/bind/chemsearch/marvin/MolStructure.jsp?monomerid=185145	NA	NA	NA
Capacitation_HA	30min incubation	PD 146176	9.99e-6	0.8075163915211561	-56.309978670027846	C12=C(C3=CC=CC=C3SC2)NC4=CC=CC=C14	antagonizing ROS effects	own_published	enzyme	15-LOX	NA	NA	human	sperm	motility	downregulating	[29546268]	http://www.bindingdb.org/bind/chemsearch/marvin/MolStructure.jsp?monomerid=50208823	NA	297589	CHEMBL180917
Capacitation_HA	30min incubation	Esomeprazole	9.99e-6	1.8833171732971912	72.35762852766203	CC1=CN=C(C(C)=C1OC)C[S@+]([O-])C(N2)=NC3=C2C=C(C=C3)OC	reduces sperm motility	published	enzyme	ChAT	in vitro	NA	human	sperm	motility	downregulating	[32866455]	NA	https://go.drugbank.com/drugs/DB00736	9568614	CHEMBL1201320
Capacitation_HA	30min incubation	LRRK2-IN-1	9.99e-6	1.2923738998419216	224.45824525272883	CN1CCN(C2CCN(C(C3=CC(OC)=C(C=C3)NC4=NC=C(C(N(C5=CC=CC=C56)C)=N4)N(C)C6=O)=O)CC2)CC1	NA	own	kinase	LRRK2	NA	NA	human	sperm	motility	enhancing	NA	http://www.bindingdb.org/bind/chemsearch/marvin/MolStructure.jsp?monomerid=50379529	NA	46843906	CHEMBL2012582
Capacitation_HA	30min incubation	CCR6 inhibitor 1	9.99e-6	0.1168716869220285	0.3840033011096588	FC(F)(C1=CN=C(N[C@]2([H])CC[C@](S(=O)(C3=CC=C(C=C3)C4=CC(C(N)=O)=NC=C4)=O)([H])CC2)C=C1)F	potentially blocks acrosome reaction	inferred from antibody study	receptor agonist	CCR6	in vitro	NA	human	sperm	motility	enhancing	[32412043; 29207656]	http://www.bindingdb.org/bind/chemsearch/marvin/MolStructure.jsp?monomerid=50463591	NA	NA	NA
Capacitation_HA	30min incubation	Tamsulosin	9.99e-6	0.857891814357234	25.9779108610247	CCOC1=CC=CC=C1OCCN[C@@](C)([H])CC2=CC(S(=O)(N)=O)=C(C=C2)OC	intereferes with ejaculation	published	receptor antagonist	alpha1-adrenergic	in vivo	human	NA	sperm	motility_spermatogenesis_ejaculation	downregulating	[19201696]	http://www.bindingdb.org/bind/chemsearch/marvin/MolStructure.jsp?monomerid=50060964	https://go.drugbank.com/drugs/DB00706	129211	CHEMBL836
Capacitation_HA	30min incubation	Pristimerin	9.99e-6	2.542968133378293	-72.5272701183397	CC1=C(C(C=C2[C@](C)(CC[C@@]3(C)[C@]([H])(C[C@](C(OC)=O)(CC4)C)[C@@]4(C)CC[C@]53C)C5=CC=C12)=O)O	reduces sperm motility	published_own	enzyme	ABHD2	in vitro	NA	human	sperm	motility/ca_p4	downregulating	[28507119;29305558]	http://www.bindingdb.org/bind/chemsearch/marvin/MolStructure.jsp?monomerid=50481947	NA	159516	CHEMBL54804
Capacitation_HA	30min incubation	Alexidine dihydrochloride	9.99e-6	3.070392730068147	-81.57742967162903	CCCCC(CC)C/N=C(N)/N/C(N)=N/CCCCCC/N=C(N)/N/C(N)=N/CC(CC)CCCC	inhibition of PTPMT1;paper not sperm related	published	enzyme	PTPMT1	in vitro	NA	recombinant protein	NA	motility/viability	downregulating	[20167843]	NA	NA	2090	CHEMBL1195210
Capacitation_HA	30min incubation	BMS-189453	9.99e-6	0.0495325654250338	-3.7023089620558	CC1(C)C(C=CC(/C=C/C2=CC=C(C=C2)C(O)=O)=C3)=C3C(C4=CC=CC=C4)=CC1	interferes with spermatogenesis	published	receptor antagonist	retinoic acid	in vivo	rat	NA	sperm	spermatogenesis	inhibiting	NA	http://www.bindingdb.org/bind/chemsearch/marvin/MolStructure.jsp?monomerid=50178961	NA	9875424	CHEMBL2385268
Capacitation_HA	30min incubation	bpV(phen)	9.99e-6	0.8890696909398712	17.744509042394775	C1=CC2=C(C3=C(C=CC=N3)C=C2)N=C1.O.O.O.[OH-].OO.OO.[K+].[V]	blocks progesterone induced acrosome reaction;blocks progesterone induced ca2+ response	published	enzyme	Tyr phosphatase	in vitro	NA	human	sperm	acrosome_p4/ca_p4	downregulating	[27696749]	NA	NA	16760322	NA
Capacitation_HA	30min incubation	Oprea1_544341	9.99e-6	0.3210247896763804	2.5187264873826942	CC1=CC=C(C=C1)S(=O)(=O)C2=C(N(C3=NC4=CC=CC=C4N=C23)CC(C5=CC=C(C=C5)[N+](=O)[O-])O)N	reduces sperm motility;role of glycolysis in sperm motility	published	enzyme	GAPDS	both	mice	mouse	sperm	motility	downregulating	[26921398;15546993]	NA	NA	4079380	NA
Capacitation_HA	30min incubation	Urinastatin	9.99e-6	0.3019818267704322	12.281874449756502	C1(C2=CC=CO2)OCC3(CCC=CC3)CO1	interferes with liquefaction;reduces sperm motility	published	enzyme	serine protease inhibitor	in vitro	NA	human	sperm	motility	downregulating	[8046020]	NA	NA	105102	NA
Capacitation_HA	30min incubation	MJ33	9.99e-6	0.4605094112200373	21.5786709793923	CCCCCCCCCCCCCCCCOCC(COCC(F)(F)F)OP([O-])(OC)=O	prevents capacitation-associated tyrosinephosphorylation by PKA	published	enzyme	PRD	in vitro	NA	human	sperm	viability/acrosome reaction	downregulating	[28025393]	NA	NA	5051741	NA
Capacitation_HA	30min incubation	Forskolin	9.99e-6	0.5464875229299369	26.561981045909988	CC(O[C@]1([H])[C@]2(C)[C@@](C(C[C@](C)(C=C)O2)=O)(O)[C@]3(C)C(C(C)(CC[C@]3([H])O)C)[C@]1([H])O)=O	stimulates acrosome reaction	published	kinase	PKA	in vitro	NA	human	sperm	acrosome	increasing	[7768751]	http://www.bindingdb.org/bind/chemsearch/marvin/MolStructure.jsp?monomerid=50010261	https://go.drugbank.com/drugs/DB02587	5702265	NA
Capacitation_HA	30min incubation	183	9.99e-6	0.0150208399105779	6.105618135961066	O=C(N1C(CC2=CC=CC=C2)CCCC1)N3CCCCC3	reduces acrosome reaction	published	enzyme	ABHD2	in vitro	NA	mouse	sperm	acrosome_p4	blocking	[31525885]	NA	NA	NA	NA
Capacitation_HA	30min incubation	Compound 19	9.99e-6	3.248350155188146	-80.25746036877254	COC1=CC(C2CCN(C)CC2)=CC=C1NC3=NC=C(Cl)C(NC4=C(S(NC)(=O)=O)C=CC=C4)=N3	blocks TSSK; similarity to brigatinib	published	kinase	TSSK2	in vitro	NA	recombinant protein	NA	motility	downregulating	[28952188]	NA	NA	NA	NA
Capacitation_HA	30min incubation	ASI-8	9.99e-6	0.821579738146853	-38.01437752625255	O=C(C1=CC=CC(OCC2=NC3=CC=CC=C3N2)=C1)C4=NON=C4N	blocks sAC	published	enzyme	sAC	in vitro	NA	recombinant protein	NA	capacitation	downregulating	[26961873; 24616449; 32307523]	NA	NA	73386680	NA
Capacitation_HA	30min incubation	68853496	9.99e-6	3.4718081454657987	-89.89834715038498	O=C(C1=C(C2=CC(NS(C3=CC=C(C=C3)C(C)(C)C)(=O)=O)=CN=C2N1)C4=CC=CC=C4)N[C@]5([H])[C@@](O)([H])CCC5	NA	patent	NA	NA	NA	NA	NA	NA	capacitation	downregulating	NA	NA	NA	25215041	NA
Capacitation_HA	30min incubation	CCR6 inhibitor	9.99e-6	0.3733894504491046	12.465971449655845	O=C(C1=C2N=CC=CC2=C(C=C1)C3=C(C(OC(F)(F)F)=CC=C3NS(C4=CC(F)=C(C=C4)C(C)(C)C)(=O)=O)F)O	NA	patent	NA	NA	NA	NA	NA	NA	motility	enhancing	NA	NA	NA	118143215	NA
Capacitation_HA	30min incubation	HC-056456	9.99e-6	1.0662138609055372	-32.44521203374319	[O-][N+]1=C(C(C2=CC=CS2)=O)C(C(C3=CC=CS3)=O)=NO1	blocks ca2+ and Na+ entry;blocks onset of hyperactive motility	published	channel blocker	CatSper	in vitro	NA	mouse	sperm	motility/capacitation	downregulating	[19718436]	http://www.bindingdb.org/bind/chemsearch/marvin/MolStructure.jsp?monomerid=35361	NA	573747	CHEMBL570345
Capacitation_HA	30min incubation	Niclosamide	9.99e-6	3.099499627400311	-59.559216254384765	C1=CC(=C(C=C1[N+](=O)[O-])Cl)NC(=O)C2=C(C=CC(=C2)Cl)O	shape abnormality	own_published	antimicrobial	NA	both	mouse	mouse	sperm	motility	downregulating	[3278217]	http://www.bindingdb.org/bind/chemsearch/marvin/MolStructure.jsp?monomerid=11242	https://go.drugbank.com/drugs/DB06803	4477	CHEMBL1448|CHEMBL1448
Capacitation_HA	30min incubation	Niclosamide	9.99e-6	3.099499627400311	-59.559216254384765	C1=CC(=C(C=C1[N+](=O)[O-])Cl)NC(=O)C2=C(C=CC(=C2)Cl)O	shape abnormality	own_published	antimicrobial	NA	both	mouse	mouse	sperm	motility	downregulating	[3278217]	http://www.bindingdb.org/bind/chemsearch/marvin/MolStructure.jsp?monomerid=11242	https://go.drugbank.com/drugs/DB06803	4477	CHEMBL1448|CHEMBL1448
Capacitation_HA	30min incubation	B07 hydrochloride	9.99e-6	0.0471127104211612	4.676669268338407	FC1=CC=C(C=C1)CN(CC2)CCN2CCCN(C3=CC(Cl)=C(C)C=C3)C(C4CCN(C(C)=O)CC4)=O	reduction of sperm motility	published	receptor antagonist	CCR5	both	rabbit	human	sperm	motility	downregulating	[29496533]	NA	NA	51038251	CHEMBL2017374|CHEMBL2021684
Capacitation_HA	30min incubation	LRE1	9.99e-6	3.4579906598429044	-92.19967762484649	ClC1=CC(N(C2CC2)CC3=CC=CS3)=NC(N)=N1	prevents hyperactivation	published	soluble adenylyl cyclase	sAC	in vitro	human	NA	sperm	capacitation	downregulating	NA	NA	NA	47279808	CHEMBL4876469|CHEMBL4876469
Capacitation_HA	30min incubation	LRE1	9.99e-6	3.4579906598429044	-92.19967762484649	ClC1=CC(N(C2CC2)CC3=CC=CS3)=NC(N)=N1	prevents hyperactivation	published	soluble adenylyl cyclase	sAC	in vitro	human	NA	sperm	capacitation	downregulating	NA	NA	NA	47279808	CHEMBL4876469|CHEMBL4876469
Capacitation_HA	30min incubation	Alfuzosin	2.991e-5	0.1004154583605817	5.32350060461162	O=C(C1OCCC1)NCCCN(C2=NC3=C(C=C(OC)C(OC)=C3)C(N)=N2)C	interferes with ejaculation	published	receptor antagonist	alpha1-adrenergic	in vivo	human	NA	sperm	spermatogenesis	inhibiting	NA	http://www.bindingdb.org/bind/chemsearch/marvin/MolStructure.jsp?monomerid=50033110	https://go.drugbank.com/drugs/DB00346	2092	CHEMBL709
Capacitation_HA	30min incubation	Niflumic acid	2.991e-5	0.0632627473868838	-6.470507050028617	FC(F)(C1=CC(NC2=C(C(O)=O)C=CC=N2)=CC=C1)F	blocks acrosome reaction in conjunction w. rhZP3	published	channel inhibitor	TMEM16A	in vitro	NA	human	sperm	acrosome	blocking	[22473777]	http://www.bindingdb.org/bind/chemsearch/marvin/MolStructure.jsp?monomerid=85507	https://go.drugbank.com/drugs/DB04552	4488	CHEMBL63323
Capacitation_HA	30min incubation	Dipyridamole	2.991e-5	0.8792792592665223	43.88187524740732	OCCN(CCO)C(N=C1N2CCCCC2)=NC3=C1N=C(N(CCO)CCO)N=C3N4CCCCC4	enhances sperm motility	own_published	enzyme	PDE	in vitro	NA	human	sperm	motility	enhancing	NA	http://www.bindingdb.org/bind/chemsearch/marvin/MolStructure.jsp?monomerid=23620	NA	3108	CHEMBL932
Capacitation_HA	30min incubation	Disulfiram	2.991e-5	3.3798874511262933	-88.42480904277873	S=C(N(CC)CC)SSC(N(CC)CC)=S	immotile sperm;spermicidial	own_published	enzyme	ALDH	both	rabbit	human	sperm	motility	downregulating	[27084496;4139184]	http://www.bindingdb.org/bind/chemsearch/marvin/MolStructure.jsp?monomerid=50058655	https://go.drugbank.com/drugs/DB00822	3117	CHEMBL964
Capacitation_HA	30min incubation	Gossypol	2.991e-5	1.0832170039724829	-39.06461495557444	OC1=C(C2=C(O)C3=C(C=C2C)C(C(C)C)=C(O)C(O)=C3C=O)C(C)=CC4=C1C(C=O)=C(O)C(O)=C4C(C)C	causes azoospermia	published	mineralcorticoid	NA	in vivo	rat_human	NA	sperm	viability	downregulating	[12020773]	http://www.bindingdb.org/bind/chemsearch/marvin/MolStructure.jsp?monomerid=23223	NA	3503	CHEMBL51483
Capacitation_HA	30min incubation	Cloperastine hydrochloride	2.991e-5	2.1734907125857803	-69.6386954442531	ClC1=CC=C(C(C2=CC=CC=C2)OCCN3CCCCC3)C=C1	reduces sperm motility	own	receptor antagonist	histamine H1	in vitro	NA	human	sperm	motility	downregulating	NA	NA	NA	2805	CHEMBL415087
Capacitation_HA	30min incubation	GW 843682X	2.991e-5	0.1778508621382933	59.67542461838693	O=C(N)C(S1)=C(OCC2=CC=CC=C2C(F)(F)F)C=C1N(C=NC3=C4)C3=CC(OC)=C4OC	enhances sperm motility	own	kinase	PLK	NA	NA	human	sperm	motility	enhancing	NA	http://www.bindingdb.org/bind/chemsearch/marvin/MolStructure.jsp?monomerid=25120	NA	9826308	CHEMBL514499
Capacitation_HA	30min incubation	GF 109203X	2.991e-5	0.0693351743354043	-3.958939317557941	O=C1C(C2=CNC3=C2C=CC=C3)=C(C(N1)=O)C(C4=CC=CC=C45)=CN5CCCN(C)C	blocks progesterone induced acrosome reaction;blocks progesterone induced ca2+ response	published	kinase	PKC	in vitro	NA	bovine	sperm	acrosome_p4/ca_p4	downregulating	[27696749]	http://www.bindingdb.org/bind/chemsearch/marvin/MolStructure.jsp?monomerid=2683	NA	2396	CHEMBL7463
Capacitation_HA	30min incubation	Ro 106-9920	2.991e-5	1.650865621051669	-67.13149314132335	[O-][S+](C1=CC=CC=C1)C(C=C2)=NN3C2=NN=N3	reduces sperm motility	own	protein inhibitor	NfkappaB activation inhibtior	NA	NA	human	sperm	motility	downregulating	NA	NA	NA	3906779	CHEMBL271023
Capacitation_HA	30min incubation	A23187	2.991e-5	3.37248996675668	-83.71524700913393	O=C(C1=CC=CN1)[C@@H](C)[C@@]([C@H](C)C[C@H]2C)([H])O[C@]2(CC[C@H]3C)O[C@@H]3CC4=NC(C(C(O)=O)=C5NC)=C(C=C5)O4	NA	own_published	antimicrobial	ionophore	NA	NA	human	sperm	motility/acrosome	decreasing/increasing	NA	NA	NA	11957499	CHEMBL1256686
Capacitation_HA	30min incubation	Genistein	2.991e-5	0.0217427823740551	-0.3179679675904823	O=C(C(C1=CC=C(O)C=C1)=CO2)C3=C2C=C(O)C=C3O	blocks progesterone induced acrosome reaction;blocks progesterone induced ca2+ response	published	kinase	Tyr	in vitro	NA	human	sperm	acrosome_p4/ca_p4	downregulating	[27696749]	http://www.bindingdb.org/bind/chemsearch/marvin/MolStructure.jsp?monomerid=19459	https://go.drugbank.com/drugs/DB01645	5280961	CHEMBL44
Capacitation_HA	30min incubation	Leelamine hydrochloride	2.991e-5	3.470823916105754	-87.48987471998491	NC[C@@]1(CCC[C@]2([C@]1(CCC3=CC(C(C)C)=CC=C32)[H])C)C	p4 evoked ca2+ response	published	receptor agonist	CB1	in vitro	NA	human	sperm	ca_p4	increasing	[31368510]	NA	NA	62034	CHEMBL70488
Capacitation_HA	30min incubation	FPL 64176	2.991e-5	0.0955655283220627	-0.9146715269593876	O=C(C(C(C(OC)=O)=C(C)N1)=C1C)C(C=CC=C2)=C2CC3=CC=CC=C3	p4 evoked ca2+ response	published	channel activator	Ca2+ channels	in vitro	NA	human	sperm	ca_p4	increasing	[31368510]	NA	NA	3423	CHEMBL93655
Capacitation_HA	30min incubation	Pha-665752	2.991e-5	3.4114241429479577	-80.39505876776482	ClC1=C(CS(C2=CC(/C(C(N3)=O)=C/C4=C(C)C(C(N5CCC[C@@H]5CN6CCCC6)=O)=C(C)N4)=C3C=C2)(=O)=O)C(Cl)=CC=C1	p4 evoked ca2+ response	published	receptor kinase	MET	in vitro	NA	human	sperm	ca_p4	increasing	[31368510]	http://www.bindingdb.org/bind/chemsearch/marvin/MolStructure.jsp?monomerid=50242737	NA	10461815	CHEMBL450786
Capacitation_HA	30min incubation	JX 401	2.991e-5	0.9949977293965612	24.900987304514576	O=C(C1=CC=C(C=C1OC)SC)N2CCC(CC3=CC=CC=C3)CC2	p4 evoked ca2+ response	published	kinase	p38alpha	in vitro	NA	human	sperm	ca_p4	increasing	[31368510]	NA	NA	1126109	CHEMBL1450144
Capacitation_HA	30min incubation	Clofarabine	2.991e-5	1.578832709415504	261.5305672862489	NC1=NC(Cl)=NC2=C1N=CN2[C@@H]3O[C@H](CO)[C@@H](O)[C@@H]3F	enhances sperm motility	own	nucleoside analoge	NA	NA	NA	human	sperm	motility	enhancing	NA	http://www.bindingdb.org/bind/chemsearch/marvin/MolStructure.jsp?monomerid=50247921	https://go.drugbank.com/drugs/DB00631	119182	CHEMBL1750
Capacitation_HA	30min incubation	Trequinsin hydrochloride	2.991e-5	1.7565597666147714	73.66594690843378	O=C(N/1C)N2C(C3=CC(OC)=C(C=C3CC2)OC)=CC1=N/C4=C(C=C(C=C4C)C)C	increases hyperactivated sperm;increases penetration index;increases motility	own_published	enzyme	PDE	in vitro	NA	human	sperm	motility/capacitation/ca_p4	enhancing	[31368510]	NA	NA	5537	CHEMBL285913|CHEMBL588593|CHEMBL1411581
Capacitation_HA	30min incubation	NNC 55-0396 dihydrochloride	2.991e-5	3.272158693607427	-82.21246859270337	FC1=CC(CC[C@@](CCN(C)CCCC2=NC(C=CC=C3)=C3N2)(OC(C4CC4)=O)[C@H]5C(C)C)=C5C=C1	blocks ccl-20 induced ca2+ response	published	channel inhibitor	CatSper	in vitro	NA	human	sperm	ca_p4	blocking	[29207656]	http://www.bindingdb.org/bind/chemsearch/marvin/MolStructure.jsp?monomerid=50461301	NA	9957280	CHEMBL1551597
Capacitation_HA	30min incubation	Mibefradil	2.991e-5	1.020299562610844	-48.1082677361009	CN(CCCC1=NC2=C(C=CC=C2)N1)CC[C@](CC3)(OC(COC)=O)[C@@H](C(C)C)C4=C3C=C(F)C=C4	blocks ccl-20 induced ca2+ response;blocks progesterone induced ca2+ response	published	channel inhibitor	CatSper	in vitro	NA	human	sperm	ca_p4	blocking	[29207656]	NA	NA	60663	CHEMBL45816
Capacitation_HA	30min incubation	H 89 dihydrochloride	2.991e-5	0.6880148410280692	-35.206828440876315	O=S(C1=CC=CC2=CN=CC=C21)(NCCNC/C=C/C3=CC=C(Br)C=C3)=O	evokes Ca2+ signaling in sperm cells w/o P4	published	kinase	PKA	in vitro	NA	human	sperm	ca	increasing	[32703901]	NA	NA	449241	CHEMBL104264
Capacitation_HA	30min incubation	Anandamide	2.991e-5	0.880410634690382	-17.1975196166964	O=C(CCC/C=C\C/C=C\C/C=C\C/C=C\CCCCC)NCCO	reduces sperm motility	published	channel blocker	Hv1	NA	NA	NA	NA	motility/capacitation	downregulating/increasing	[31254725]	http://www.bindingdb.org/bind/chemsearch/marvin/MolStructure.jsp?monomerid=22988	NA	5281969	CHEMBL15848
Capacitation_HA	30min incubation	IBMX	2.991e-5	1.5422694742139844	146.51382599281538	O=C(N(C1=O)C)C2=C(N=CN2)N1CC(C)C	NA	published	enzyme	PDE	NA	NA	human	sperm	capacitation	enhancing	[28025393]	NA	NA	3758	CHEMBL275084
Capacitation_HA	30min incubation	Nafamostat	2.991e-5	0.2877000798691795	1.97742747433729	O=C(OC1=CC2=CC=C(C(N)=N)C=C2C=C1)C3=CC=C(NC(N)=N)C=C3	interferes with liquefaction;reduces sperm motility	published	enzyme	serine protease inhibitor	in vitro	NA	human	sperm	motility_liquefaction	downregulating	[8046020, 32529252]	http://www.bindingdb.org/bind/chemsearch/marvin/MolStructure.jsp?monomerid=50063698	https://go.drugbank.com/drugs/DB12598	4413	CHEMBL273264
Capacitation_HA	30min incubation	CTFRinh-172	2.991e-5	0.3691568949342624	-19.92215939007631	OC(C1=CC=C(/C=C2C(N(C3=CC=CC(C(F)(F)F)=C3)C(S\2)=S)=O)C=C1)=O	blocks progesterone induced acrosome reaction;blocks sperm hyperactivation;blocks rhZP3 induced acrosome reaction	published	channel inhibitor	CFTR	in vitro	NA	human	sperm	acrosome	blocking	[19923167]	NA	NA	504670	NA
Capacitation_HA	30min incubation	2-Guanidinobenzimidazole	2.991e-5	0.0025908973463412	-1.6899390623428157	N=C(N)NC1=NC(C=CC=C2)=C2N1	reduces sperm motility	published	channel blocker	Hv1	in vitro	NA	bovine	sperm	motility/capacitation	downregulating/increasing	[31254725; 26365828]	NA	NA	36149	NA
Capacitation_HA	30min incubation	n-[4-(4-Chlorophenyl)-1,3-thiazol-2-yl]guanidine	2.991e-5	0.8536699942004409	17.298244232907557	N=C(NC1=NC(C2=CC=C(C=C2)Cl)=CS1)N	NA	published	channel blocker	Hv1	in vitro	NA	NA	oocytes	motility/capacitation	downregulating/increasing	[26365828]	NA	NA	3785911	CHEMBL358647
Capacitation_HA	30min incubation	UK 78282 hydrochloride	2.991e-5	1.4339048450688865	-70.2216732913771	COC1=CC=C(CCCN2CCC(CC2)COC(C3=CC=CC=C3)C4=CC=CC=C4)C=C1	p4 evoked ca2+ response	published	channel blocker	KV1.3_KV1.4	in vitro	NA	human	sperm	ca_p4	increasing	[31368510]	NA	NA	656768	CHEMBL9653
Capacitation_HA	30min incubation	Tafenoquine	2.991e-5	3.3977091372770016	-85.11281425431028	FC(F)(C1=CC=CC(OC2=C(C=C(C3=C2C(C)=CC(OC)=N3)NC(CCCN)C)OC)=C1)F	NA	own	antimicrobial	NA	NA	NA	human	sperm	acrosome	increasing	NA	NA	https://go.drugbank.com/drugs/DB06608	115358	CHEMBL298470
Capacitation_HA	30min incubation	Imiquimod	2.991e-5	1.1390188957999343	130.53029439647798	NC1=NC2=C(C=CC=C2)C3=C1N=CN3CC(C)C	reduction of sperm motility;only sperm with X chr	own_published	receptor agonist	TLR	in vitro	NA	mouse	sperm	motility	downregulating	NA	http://www.bindingdb.org/bind/chemsearch/marvin/MolStructure.jsp?monomerid=50240849	https://go.drugbank.com/drugs/DB00724	57469	CHEMBL1282
Capacitation_HA	30min incubation	Phenanthroline	2.991e-5	1.1937657081992965	17.163355234079237	C12=NC=CC=C1C=CC3=CC=CN=C23	inhibit proteolytic activity of PSA	published	enzyme	serine protease inhibitor	in vitro	NA	human	sperm	liquefaction	downregulating	[9092810, 32529252]	NA	NA	1318	CHEMBL415879
Capacitation_HA	30min incubation	Compound B4	2.991e-5	1.8084703204764965	283.16981491149244	O=C1C(NCC(OC)=O)=NNC(SCC(OCC)=O)=N1	reducing sperm motility	published	protein inhibitor	EPPIN	in vitro	NA	human	sperm	motility	downregulating	[26593445]	NA	NA	135412565	CHEMBL1455724
Capacitation_HA	30min incubation	Nicotinamid	2.991e-5	0.1396433023731836	5.436205372746938	C1=CC(=CN=C1)C(=O)N	NA	NA	NA	NA	NA	NA	NA	NA	NA	NA	NA	http://www.bindingdb.org/bind/chemsearch/marvin/MolStructure.jsp?monomerid=27507	https://go.drugbank.com/drugs/DB02701	936	CHEMBL1140
Capacitation_HA	30min incubation	Hexachlorophene	2.991e-5	2.6965633480732927	-58.08365173718859	OC1=C(C=C(C(Cl)=C1CC2=C(C(Cl)=CC(Cl)=C2Cl)O)Cl)Cl	reduces sperm motility;blocks sAC	own_published	antimicrobial	NA	in vitro	NA	human	sperm	motility	downregulating	NA	NA	https://go.drugbank.com/drugs/DB00756	3598	CHEMBL496
Capacitation_HA	30min incubation	JQ1	2.991e-5	0.0889464909629351	-14.389865105875256	O=C(OC(C)(C)C)C[C@@H]1N=C(C2=CC=C(Cl)C=C2)C3=C(SC(C)=C3C)N4C(C)=NN=C41	interferes with spermatogenesis;reduces sperm count;reduces motility	published	protein inhibitor	BRDT	both	mouse	mouse	sperm	spermatogenesis	inhibiting	[22901802]	http://www.bindingdb.org/bind/chemsearch/marvin/MolStructure.jsp?monomerid=50365262	NA	46907787	CHEMBL1957266
Capacitation_HA	30min incubation	Bithionol	2.991e-5	0.0249432651884104	7.861485599302309	OC(C(Cl)=C1)=C(C=C1Cl)SC2=CC(Cl)=CC(Cl)=C2O	blocks sAC	published	enzyme	sAC	in vitro	NA	recombinant protein	NA	capacitation	downregulating	[26961873; 32307523]	http://www.bindingdb.org/bind/chemsearch/marvin/MolStructure.jsp?monomerid=36880	https://go.drugbank.com/drugs/DB04813	2406	CHEMBL290106
Capacitation_HA	30min incubation	Ouabain	2.991e-5	1.9504896749496003	-72.46936358418645	O[C@H]1[C@H](C)O[C@@H](O[C@H]2C[C@@H](O)[C@@]3(CO)[C@@](CC[C@]4([H])[C@]3([H])[C@H](O)C[C@@]5(C)[C@]4(O)CC[C@@H]5C6=CC(OC6)=O)(O)C2)[C@H](O)[C@@H]1O	reduces sperm motility	published	transporter	Na,K-ATPase alpha 4	in vitro	rat	NA	sperm	motility/capacitation	downregulating	[ 29291372]	http://www.bindingdb.org/bind/chemsearch/marvin/MolStructure.jsp?monomerid=50286739	https://go.drugbank.com/drugs/DB01092	439501	CHEMBL222863
Capacitation_HA	30min incubation	CYM 5442 hydrchloride	2.991e-5	1.860333652322023	45.7444397973827	OCCNC1C2=CC=CC(C3=NOC(C4=CC(OCC)=C(OCC)C=C4)=N3)=C2CC1	reduces sperm motility;induces acrosome reaction	own	receptor agonist	S1P1	in vitro	NA	human	sperm	acrosome	increasing	NA	http://www.bindingdb.org/bind/chemsearch/marvin/MolStructure.jsp?monomerid=427452	NA	25110406	CHEMBL3922179
Capacitation_HA	30min incubation	Hesperadin hydrochloride	2.991e-5	2.245676380137158	-75.96750134046258	O=S(NC1=CC(/C(C(N2)=O)=C(C3=CC=CC=C3)/NC4=CC=C(CN5CCCCC5)C=C4)=C2C=C1)(CC)=O	reduces sperm motility	own	kinase	Aurora B	in vitro	NA	human	sperm	motility	downregulating	NA	http://www.bindingdb.org/bind/chemsearch/marvin/MolStructure.jsp?monomerid=192753	NA	NA	NA
Capacitation_HA	30min incubation	Linsitinib	2.991e-5	1.5169153067086936	114.27350594685817	C[C@]1(O)C[C@](C2=NC(C3=CC=C(C=CC(C4=CC=CC=C4)=N5)C5=C3)=C6N2C=CN=C6N)([H])C1	NA	own	receptor kinase	IGF-1R	in vitro	NA	human	sperm	motility	enhancing	[25693802]	http://www.bindingdb.org/bind/chemsearch/marvin/MolStructure.jsp?monomerid=50315887	https://go.drugbank.com/drugs/DB06075	NA	NA
Capacitation_HA	30min incubation	NSC 697923	2.991e-5	0.1874538132342426	0.1230599405740218	CC1=CC=C(C=C1)S(=O)(=O)C2=CC=C(O2)[N+](=O)[O-]	NA	own	enzyme	NfkappaB activation inhibtior	NA	NA	human	sperm	motility	downregulating	NA	http://www.bindingdb.org/bind/chemsearch/marvin/MolStructure.jsp?monomerid=83278	NA	394449	CHEMBL1698008
Capacitation_HA	30min incubation	TP 003	2.991e-5	0.9128744492320228	-58.025636053210725	CC(O)(C1=C(F)C2=NC=C(C3=CC=C(F)C(C4=CC=C(F)C=C4C#N)=C3)N2C=C1)C	enhances sperm motility	own	receptor agonist	GABAA	NA	NA	human	sperm	motility	enhancing	NA	NA	NA	10001434	CHEMBL4303606
Capacitation_HA	30min incubation	AZD 7762 hydrochloride	2.991e-5	1.8442645049398056	-72.04245326312912	NC(NC1=C(C(N[C@H]2CCCNC2)=O)SC(C3=CC(F)=CC=C3)=C1)=O	NA	own	kinase	Chk1/Chk2	NA	NA	human	sperm	motility	downregulating	NA	NA	NA	11152667	CHEMBL2041933
Capacitation_HA	30min incubation	TAE226	2.991e-5	0.0264893592513888	34.145349053330776	CNC(C1=CC=CC=C1NC2=NC(NC3=CC=C(N4CCOCC4)C=C3OC)=NC=C2Cl)=O	NA	inferred	kinase	FAK	NA	NA	NA	NA	motility	enhancing	NA	http://www.bindingdb.org/bind/chemsearch/marvin/MolStructure.jsp?monomerid=50334594	https://go.drugbank.com/drugs/DB07460	9934347	CHEMBL458997
Capacitation_HA	30min incubation	CZC 25146	2.991e-5	0.2155678683345571	-19.111525027724685	COC1=CC(N2CCOCC2)=CC=C1NC3=NC=C(C(NC4=CC=CC=C4NS(C)(=O)=O)=N3)F	LRRK2 neuronal toxicity	own	kinase	LRRK2	both	rat_human	rat_human	primary neurons	motility	downregulating	[21812418]	http://www.bindingdb.org/bind/chemsearch/marvin/MolStructure.jsp?monomerid=50436423	NA	44252884	CHEMBL2397014
Capacitation_HA	30min incubation	Tak-063	2.991e-5	1.855639419672903	302.7246567107634	FC1=C(N2N=C(C3=CC=NN3C4=CC=CC=C4)C(C(OC)=C2)=O)C=CC(N5C=CC=N5)=C1	enhances sperm motility	own	enzyme	PDE	NA	NA	human	sperm	motility	enhancing	NA	NA	NA	46848915	CHEMBL3989972
Capacitation_HA	30min incubation	Resiquimod	2.991e-5	3.177922035517266	-84.46918115730718	OC(C)(C)CN1C(COCC)=NC2=C1C3=CC=CC=C3N=C2N	reduction of sperm motility;only sperm with X chr	own_published	receptor agonist	TLR	in vitro	NA	mouse	sperm	motility	downregulating	NA	http://www.bindingdb.org/bind/chemsearch/marvin/MolStructure.jsp?monomerid=50241029	https://go.drugbank.com/drugs/DB06530	159603	CHEMBL383322
Capacitation_HA	30min incubation	Miglustat	2.991e-5	0.0124620731513154	2.4617914523673345	O[C@@]1([H])[C@@](O)([H])CN(CCCC)[C@](CO)([H])[C@@]1([H])O	intereferes with spermatogenesis	published	enzyme	GCS	in vivo	mouse	NA	sperm	motility_spermatogenesis	downregulating	[12477936]	http://www.bindingdb.org/bind/chemsearch/marvin/MolStructure.jsp?monomerid=18355	https://go.drugbank.com/drugs/DB00419	71299590	NA
Capacitation_HA	30min incubation	Tideglusib	2.991e-5	0.4182795021943726	-11.801314326181434	O=C(N1CC2=CC=CC=C2)N(C3=CC=CC4=CC=CC=C34)SC1=O	spermicidial;vaginal treatment	published	kinase	GSK-3beta	both	rabbit	human	sperm	viability	decreasing	[32550526]	http://www.bindingdb.org/bind/chemsearch/marvin/MolStructure.jsp?monomerid=50166940	https://go.drugbank.com/drugs/DB12129	11313622	CHEMBL3545157
Capacitation_HA	30min incubation	Cyclosporin A	2.991e-5	0.1423629954199249	3.356287186439899	O[C@H]([C@H](C)C/C=C/C)[C@@H](C(N[C@H](C(N(C)CC(N(C)[C@H](C(N[C@H](C(N(C)[C@H](C(N[C@H]1C)=O)CC(C)C)=O)C(C)C)=O)CC(C)C)=O)=O)CC)=O)N(C)C([C@H](C(C)C)N(C)C([C@H](CC(C)C)N(C)C([C@H](CC(C)C)N(C)C([C@@H](C)NC1=O)=O)=O)=O)=O	blocks progesterone induced acrosome reaction	published	enzyme	PP2B	in vitro	NA	human	sperm	acrosome_p4	downregulating	[27696749]	http://www.bindingdb.org/bind/chemsearch/marvin/MolStructure.jsp?monomerid=50022815	https://go.drugbank.com/drugs/DB00091	5284373	CHEMBL160
Capacitation_HA	30min incubation	Torin 2	2.991e-5	0.1369364899655317	16.932179656548275	NC1=NC=C(C2=CC3=C(N=CC(C=C4)=C3N(C5=CC(C(F)(F)F)=CC=C5)C4=O)C=C2)C=C1	enhances sperm motility	own	kinase	mTOR	NA	NA	human	sperm	motility	enhancing	NA	http://www.bindingdb.org/bind/chemsearch/marvin/MolStructure.jsp?monomerid=50341209	NA	51358113	CHEMBL1765602
Capacitation_HA	30min incubation	666-15	2.991e-5	3.286400235683224	-89.69311117806309	NCCCOC1=CC2=CC=CC=C2C=C1C(NCCOC3=C(C(NC4=CC=C(Cl)C=C4O)=O)C=C5C=CC=CC5=C3)=O	reduces sperm motility;induces acrosome reaction	own	protein inhibitor	CREB	in vitro	NA	human	sperm	acrosome	increasing	NA	NA	NA	71566397	CHEMBL3582491
Capacitation_HA	30min incubation	SLM 6031434 hydrochloride	2.991e-5	3.4848229967024302	-89.21634011042102	CCCCCCCCOC1=C(C(F)(F)F)C=C(C2=NOC([C@@]3([H])N(C(N)=N)CCC3)=N2)C=C1	induces acrosome reaction	own	kinase	Sphk2	in vitro	NA	human	sperm	acrosome	increasing	NA	http://www.bindingdb.org/bind/chemsearch/marvin/MolStructure.jsp?monomerid=50514480	NA	131981195	CHEMBL4595333
Capacitation_HA	30min incubation	GSK1904529A	2.991e-5	0.1229334635050856	-19.00505010250352	O=C(C1=CC(C2=C(N(C=CC=C3)C3=N2)C4=NC(NC5=CC(CC)=C(C=C5OC)N6CCC(N7CCN(S(=O)(C)=O)CC7)CC6)=NC=C4)=CC=C1OC)NC8=C(C=CC=C8F)F	inhibition of hyperactive motility	published	receptor kinase	IGF-1R	in vitro	NA	human	sperm	capacitation	downregulating	[25693802]	http://www.bindingdb.org/bind/chemsearch/marvin/MolStructure.jsp?monomerid=50256480	NA	25124816	CHEMBL466397
Capacitation_HA	30min incubation	T16Ainh-A01	2.991e-5	0.3029193992748853	-0.2626786818912041	CCC1=C(N=C(NC1=O)SCC(NC2=NC(C3=CC=C(C=C3)OC)=CS2)=O)C	blocks acrosome reaction in conjunction w. rhZP3	published	channel inhibitor	TMEM16A	in vitro	NA	human	sperm	acrosome	blocking	[22473777]	NA	NA	135460621	CHEMBL1299863
Capacitation_HA	30min incubation	BPO-27	2.991e-5	0.0619628306415122	0.8662757855471215	CN(C1=C2N(C(C3=CC=CC=C3)=C1C(N4C)=O)C(C=C(C=C5)C(O)=O)=C5O[C@@]2([H])C(O6)=CC=C6Br)C4=O	NA	patent	channel inhibitor	CFTR	NA	NA	NA	NA	acrosome	blocking	NA	http://www.bindingdb.org/bind/chemsearch/marvin/MolStructure.jsp?monomerid=50353351	NA	71108905	CHEMBL2386372
Capacitation_HA	30min incubation	Tacrolimus	2.991e-5	2.3934480730216143	-55.77618583975852	C[C@@](C[C@]([C@@]1([H])O[C@](C(C(N2[C@]([H])(C(O[C@]([C@]([C@@](C3)([H])O)([H])C)([H])/C(C)=C/[C@]4([H])CC[C@](O)([H])[C@@](OC)([H])C4)=O)CCCC2)=O)=O)(O)[C@@](C)([H])C[C@]1([H])OC)([H])OC)([H])C/C(C)=C/[C@](CC=C)([H])C3=O	blocks progesterone induced acrosome reaction	published	enzyme	PP2B	in vitro	NA	human	sperm	acrosome_p4	downregulating	[27696749]	http://www.bindingdb.org/bind/chemsearch/marvin/MolStructure.jsp?monomerid=50030448	https://go.drugbank.com/drugs/DB00864	445643	CHEMBL269732|CHEMBL66247
Capacitation_HA	30min incubation	Fenvalerate	2.991e-5	0.1714171030705904	-10.32295721967832	CC(C)C(C1=CC=C(C=C1)Cl)C(OC(C#N)C2=CC(OC3=CC=CC=C3)=CC=C2)=O	blocks progesterone induced acrosome reaction	published	enzyme	PP2B	in vitro	NA	human	sperm	acrosome_p4	downregulating	[27696749]	NA	NA	3347	CHEMBL492491
Capacitation_HA	30min incubation	Herbimycin a	2.991e-5	3.065285458745843	-70.3967533342619	C[C@](C[C@]([C@]([C@@](/C=C([C@]([C@@](/C=C/C=C(C(NC(C1=O)=C2)=O)\C)([H])OC)([H])OC(N)=O)\C)([H])C)([H])OC)([H])OC)([H])[C@](OC)([H])C1=CC2=O	blocks progesterone induced acrosome reaction;blocks progesterone induced ca2+ response	published	kinase	Tyr	in vitro	NA	human	sperm	acrosome_p4/ca_p4	downregulating	[27696749]	NA	NA	6436247	CHEMBL479533
Capacitation_HA	30min incubation	Sodium orthovanadate	2.991e-5	0.2471261784548366	5.597846574782306	[O-][V]([O-])([O-])=O	blocks progesterone induced acrosome reaction;blocks progesterone induced ca2+ response	published	enzyme	Tyr phosphatase	in vitro	NA	human	sperm	acrosome_p4/ca_p4	downregulating	[27696749]	NA	NA	61672	CHEMBL179166
Capacitation_HA	30min incubation	KT 5720	2.991e-5	0.1830261653730254	-20.150129225207003	CCCCCCOC([C@@]1(O)[C@]2(C)N3C4=CC=CC=C4C(C3=C56)=C(CNC7=O)C7=C6C8=CC=CC=C8N5[C@](O2)([H])C1)=O	evokes Ca2+ signaling in sperm cells w/o P4	published	kinase	PKA	in vitro	NA	human	sperm	ca	increasing	[32703901]	NA	NA	454202	NA
Capacitation_HA	30min incubation	PF 431396	2.991e-5	1.1304454615543995	-30.171411669944025	CN(C1=CC=CC=C1CNC2=NC(NC3=CC(C4)=C(C=C3)NC4=O)=NC=C2C(F)(F)F)S(=O)(C)=O	blocks capacitation	published	kinase	FAK_PYK2	in vitro	NA	mouse	sperm	capacitation	downregulating	[27226326]	NA	NA	11598628	CHEMBL472212
Capacitation_HA	30min incubation	NVP-AEW541	2.991e-5	0.265871573974501	-13.910812819773511	NC1=C(C(C2=CC(OCC3=CC=CC=C3)=CC=C2)=CN4[C@@]5([H])C[C@](CN6CCC6)([H])C5)C4=NC=N1	inhibition of hyperactive motility	published	receptor kinase	IGF-1R	in vitro	NA	human	sperm	capacitation	downregulating	NA	http://www.bindingdb.org/bind/chemsearch/marvin/MolStructure.jsp?monomerid=185145	NA	NA	NA
Capacitation_HA	30min incubation	PD 146176	2.991e-5	3.278471529488975	-84.33848685575019	C12=C(C3=CC=CC=C3SC2)NC4=CC=CC=C14	antagonizing ROS effects	own_published	enzyme	15-LOX	NA	NA	human	sperm	motility	downregulating	[29546268]	http://www.bindingdb.org/bind/chemsearch/marvin/MolStructure.jsp?monomerid=50208823	NA	297589	CHEMBL180917
Capacitation_HA	30min incubation	Esomeprazole	2.991e-5	0.8880370940904835	123.1724010845538	CC1=CN=C(C(C)=C1OC)C[S@+]([O-])C(N2)=NC3=C2C=C(C=C3)OC	reduces sperm motility	published	enzyme	ChAT	in vitro	NA	human	sperm	motility	downregulating	[32866455]	NA	https://go.drugbank.com/drugs/DB00736	9568614	CHEMBL1201320
Capacitation_HA	30min incubation	LRRK2-IN-1	2.991e-5	1.6230433407148277	214.5497084791564	CN1CCN(C2CCN(C(C3=CC(OC)=C(C=C3)NC4=NC=C(C(N(C5=CC=CC=C56)C)=N4)N(C)C6=O)=O)CC2)CC1	NA	own	kinase	LRRK2	NA	NA	human	sperm	motility	enhancing	NA	http://www.bindingdb.org/bind/chemsearch/marvin/MolStructure.jsp?monomerid=50379529	NA	46843906	CHEMBL2012582
Capacitation_HA	30min incubation	CCR6 inhibitor 1	2.991e-5	0.5192856822964005	-26.984049445076838	FC(F)(C1=CN=C(N[C@]2([H])CC[C@](S(=O)(C3=CC=C(C=C3)C4=CC(C(N)=O)=NC=C4)=O)([H])CC2)C=C1)F	potentially blocks acrosome reaction	inferred from antibody study	receptor agonist	CCR6	in vitro	NA	human	sperm	motility	enhancing	[32412043; 29207656]	http://www.bindingdb.org/bind/chemsearch/marvin/MolStructure.jsp?monomerid=50463591	NA	NA	NA
Capacitation_HA	30min incubation	Tamsulosin	2.991e-5	0.5745403339582852	16.13072498493495	CCOC1=CC=CC=C1OCCN[C@@](C)([H])CC2=CC(S(=O)(N)=O)=C(C=C2)OC	intereferes with ejaculation	published	receptor antagonist	alpha1-adrenergic	in vivo	human	NA	sperm	motility_spermatogenesis_ejaculation	downregulating	[19201696]	http://www.bindingdb.org/bind/chemsearch/marvin/MolStructure.jsp?monomerid=50060964	https://go.drugbank.com/drugs/DB00706	129211	CHEMBL836
Capacitation_HA	30min incubation	Pristimerin	2.991e-5	3.260146294558968	-73.5991634371514	CC1=C(C(C=C2[C@](C)(CC[C@@]3(C)[C@]([H])(C[C@](C(OC)=O)(CC4)C)[C@@]4(C)CC[C@]53C)C5=CC=C12)=O)O	reduces sperm motility	published_own	enzyme	ABHD2	in vitro	NA	human	sperm	motility/ca_p4	downregulating	[28507119;29305558]	http://www.bindingdb.org/bind/chemsearch/marvin/MolStructure.jsp?monomerid=50481947	NA	159516	CHEMBL54804
Capacitation_HA	30min incubation	Alexidine dihydrochloride	2.991e-5	3.483045407112772	-86.49119537593474	CCCCC(CC)C/N=C(N)/N/C(N)=N/CCCCCC/N=C(N)/N/C(N)=N/CC(CC)CCCC	inhibition of PTPMT1;paper not sperm related	published	enzyme	PTPMT1	in vitro	NA	recombinant protein	NA	motility/viability	downregulating	[20167843]	NA	NA	2090	CHEMBL1195210
Capacitation_HA	30min incubation	BMS-189453	2.991e-5	0.5362686155887451	-30.06216948422239	CC1(C)C(C=CC(/C=C/C2=CC=C(C=C2)C(O)=O)=C3)=C3C(C4=CC=CC=C4)=CC1	interferes with spermatogenesis	published	receptor antagonist	retinoic acid	in vivo	rat	NA	sperm	spermatogenesis	inhibiting	NA	http://www.bindingdb.org/bind/chemsearch/marvin/MolStructure.jsp?monomerid=50178961	NA	9875424	CHEMBL2385268
Capacitation_HA	30min incubation	bpV(phen)	2.991e-5	0.5392264760056033	12.926678381316137	C1=CC2=C(C3=C(C=CC=N3)C=C2)N=C1.O.O.O.[OH-].OO.OO.[K+].[V]	blocks progesterone induced acrosome reaction;blocks progesterone induced ca2+ response	published	enzyme	Tyr phosphatase	in vitro	NA	human	sperm	acrosome_p4/ca_p4	downregulating	[27696749]	NA	NA	16760322	NA
Capacitation_HA	30min incubation	Oprea1_544341	2.991e-5	0.4580885976385885	-32.96147251945312	CC1=CC=C(C=C1)S(=O)(=O)C2=C(N(C3=NC4=CC=CC=C4N=C23)CC(C5=CC=C(C=C5)[N+](=O)[O-])O)N	reduces sperm motility;role of glycolysis in sperm motility	published	enzyme	GAPDS	both	mice	mouse	sperm	motility	downregulating	[26921398;15546993]	NA	NA	4079380	NA
Capacitation_HA	30min incubation	Urinastatin	2.991e-5	0.0944757191411216	-3.7341960651859454	C1(C2=CC=CO2)OCC3(CCC=CC3)CO1	interferes with liquefaction;reduces sperm motility	published	enzyme	serine protease inhibitor	in vitro	NA	human	sperm	motility	downregulating	[8046020]	NA	NA	105102	NA
Capacitation_HA	30min incubation	MJ33	2.991e-5	0.2180714393542742	9.770011768571706	CCCCCCCCCCCCCCCCOCC(COCC(F)(F)F)OP([O-])(OC)=O	prevents capacitation-associated tyrosinephosphorylation by PKA	published	enzyme	PRD	in vitro	NA	human	sperm	viability/acrosome reaction	downregulating	[28025393]	NA	NA	5051741	NA
Capacitation_HA	30min incubation	Forskolin	2.991e-5	0.0216743768509464	5.15794686191362	CC(O[C@]1([H])[C@]2(C)[C@@](C(C[C@](C)(C=C)O2)=O)(O)[C@]3(C)C(C(C)(CC[C@]3([H])O)C)[C@]1([H])O)=O	stimulates acrosome reaction	published	kinase	PKA	in vitro	NA	human	sperm	acrosome	increasing	[7768751]	http://www.bindingdb.org/bind/chemsearch/marvin/MolStructure.jsp?monomerid=50010261	https://go.drugbank.com/drugs/DB02587	5702265	NA
Capacitation_HA	30min incubation	183	2.991e-5	0.0729822709891896	3.931271110086532	O=C(N1C(CC2=CC=CC=C2)CCCC1)N3CCCCC3	reduces acrosome reaction	published	enzyme	ABHD2	in vitro	NA	mouse	sperm	acrosome_p4	blocking	[31525885]	NA	NA	NA	NA
Capacitation_HA	30min incubation	Compound 19	2.991e-5	2.907541862806679	-81.60771825642847	COC1=CC(C2CCN(C)CC2)=CC=C1NC3=NC=C(Cl)C(NC4=C(S(NC)(=O)=O)C=CC=C4)=N3	blocks TSSK; similarity to brigatinib	published	kinase	TSSK2	in vitro	NA	recombinant protein	NA	motility	downregulating	[28952188]	NA	NA	NA	NA
Capacitation_HA	30min incubation	ASI-8	2.991e-5	0.7113836778594637	-39.76437502434362	O=C(C1=CC=CC(OCC2=NC3=CC=CC=C3N2)=C1)C4=NON=C4N	blocks sAC	published	enzyme	sAC	in vitro	NA	recombinant protein	NA	capacitation	downregulating	[26961873; 24616449; 32307523]	NA	NA	73386680	NA
Capacitation_HA	30min incubation	68853496	2.991e-5	3.406625915002743	-90.5768986861047	O=C(C1=C(C2=CC(NS(C3=CC=C(C=C3)C(C)(C)C)(=O)=O)=CN=C2N1)C4=CC=CC=C4)N[C@]5([H])[C@@](O)([H])CCC5	NA	patent	NA	NA	NA	NA	NA	NA	capacitation	downregulating	NA	NA	NA	25215041	NA
Capacitation_HA	30min incubation	CCR6 inhibitor	2.991e-5	0.4393693079200569	-21.031985017641308	O=C(C1=C2N=CC=CC2=C(C=C1)C3=C(C(OC(F)(F)F)=CC=C3NS(C4=CC(F)=C(C=C4)C(C)(C)C)(=O)=O)F)O	NA	patent	NA	NA	NA	NA	NA	NA	motility	enhancing	NA	NA	NA	118143215	NA
Capacitation_HA	30min incubation	HC-056456	2.991e-5	4.654022672339051	-81.3113011002881	[O-][N+]1=C(C(C2=CC=CS2)=O)C(C(C3=CC=CS3)=O)=NO1	blocks ca2+ and Na+ entry;blocks onset of hyperactive motility	published	channel blocker	CatSper	in vitro	NA	mouse	sperm	motility/capacitation	downregulating	[19718436]	http://www.bindingdb.org/bind/chemsearch/marvin/MolStructure.jsp?monomerid=35361	NA	573747	CHEMBL570345
Capacitation_HA	30min incubation	Niclosamide	2.991e-5	4.479350246859442	-70.11757397905	C1=CC(=C(C=C1[N+](=O)[O-])Cl)NC(=O)C2=C(C=CC(=C2)Cl)O	shape abnormality	own_published	antimicrobial	NA	both	mouse	mouse	sperm	motility	downregulating	[3278217]	http://www.bindingdb.org/bind/chemsearch/marvin/MolStructure.jsp?monomerid=11242	https://go.drugbank.com/drugs/DB06803	4477	CHEMBL1448|CHEMBL1448
Capacitation_HA	30min incubation	Niclosamide	2.991e-5	4.479350246859442	-70.11757397905	C1=CC(=C(C=C1[N+](=O)[O-])Cl)NC(=O)C2=C(C=CC(=C2)Cl)O	shape abnormality	own_published	antimicrobial	NA	both	mouse	mouse	sperm	motility	downregulating	[3278217]	http://www.bindingdb.org/bind/chemsearch/marvin/MolStructure.jsp?monomerid=11242	https://go.drugbank.com/drugs/DB06803	4477	CHEMBL1448|CHEMBL1448
Capacitation_HA	30min incubation	B07 hydrochloride	2.991e-5	1.737854540463059	-29.94118122018922	FC1=CC=C(C=C1)CN(CC2)CCN2CCCN(C3=CC(Cl)=C(C)C=C3)C(C4CCN(C(C)=O)CC4)=O	reduction of sperm motility	published	receptor antagonist	CCR5	both	rabbit	human	sperm	motility	downregulating	[29496533]	NA	NA	51038251	CHEMBL2017374|CHEMBL2021684
Capacitation_HA	30min incubation	LRE1	2.991e-5	3.4756129902820443	-91.8251327051707	ClC1=CC(N(C2CC2)CC3=CC=CS3)=NC(N)=N1	prevents hyperactivation	published	soluble adenylyl cyclase	sAC	in vitro	human	NA	sperm	capacitation	downregulating	NA	NA	NA	47279808	CHEMBL4876469|CHEMBL4876469
Capacitation_HA	30min incubation	LRE1	2.991e-5	3.4756129902820443	-91.8251327051707	ClC1=CC(N(C2CC2)CC3=CC=CS3)=NC(N)=N1	prevents hyperactivation	published	soluble adenylyl cyclase	sAC	in vitro	human	NA	sperm	capacitation	downregulating	NA	NA	NA	47279808	CHEMBL4876469|CHEMBL4876469
Classic_Motility_PM	10min incubation	Alfuzosin	9.99e-6	0.0282153680797437	0.4770425441546377	O=C(C1OCCC1)NCCCN(C2=NC3=C(C=C(OC)C(OC)=C3)C(N)=N2)C	interferes with ejaculation	published	receptor antagonist	alpha1-adrenergic	in vivo	human	NA	sperm	spermatogenesis	inhibiting	NA	http://www.bindingdb.org/bind/chemsearch/marvin/MolStructure.jsp?monomerid=50033110	https://go.drugbank.com/drugs/DB00346	2092	CHEMBL709
Classic_Motility_PM	10min incubation	Niflumic acid	9.99e-6	0.8628797550420226	9.441748769601707	FC(F)(C1=CC(NC2=C(C(O)=O)C=CC=N2)=CC=C1)F	blocks acrosome reaction in conjunction w. rhZP3	published	channel inhibitor	TMEM16A	in vitro	NA	human	sperm	acrosome	blocking	[22473777]	http://www.bindingdb.org/bind/chemsearch/marvin/MolStructure.jsp?monomerid=85507	https://go.drugbank.com/drugs/DB04552	4488	CHEMBL63323
Classic_Motility_PM	10min incubation	Dipyridamole	9.99e-6	1.5909258039620229	35.979254312530465	OCCN(CCO)C(N=C1N2CCCCC2)=NC3=C1N=C(N(CCO)CCO)N=C3N4CCCCC4	enhances sperm motility	own_published	enzyme	PDE	in vitro	NA	human	sperm	motility	enhancing	NA	http://www.bindingdb.org/bind/chemsearch/marvin/MolStructure.jsp?monomerid=23620	NA	3108	CHEMBL932
Classic_Motility_PM	10min incubation	Disulfiram	9.99e-6	5.351056224147823	-96.39252902676296	S=C(N(CC)CC)SSC(N(CC)CC)=S	immotile sperm;spermicidial	own_published	enzyme	ALDH	both	rabbit	human	sperm	motility	downregulating	[27084496;4139184]	http://www.bindingdb.org/bind/chemsearch/marvin/MolStructure.jsp?monomerid=50058655	https://go.drugbank.com/drugs/DB00822	3117	CHEMBL964
Classic_Motility_PM	10min incubation	Gossypol	9.99e-6	0.3349312186726413	-3.2748512266976397	OC1=C(C2=C(O)C3=C(C=C2C)C(C(C)C)=C(O)C(O)=C3C=O)C(C)=CC4=C1C(C=O)=C(O)C(O)=C4C(C)C	causes azoospermia	published	mineralcorticoid	NA	in vivo	rat_human	NA	sperm	viability	downregulating	[12020773]	http://www.bindingdb.org/bind/chemsearch/marvin/MolStructure.jsp?monomerid=23223	NA	3503	CHEMBL51483
Classic_Motility_PM	10min incubation	Niclosamide	9.99e-6	1.04250933909716	-28.108959299964763	C1=CC(=C(C=C1[N+](=O)[O-])Cl)NC(=O)C2=C(C=CC(=C2)Cl)O	shape abnormality	own_published	antimicrobial	NA	both	mouse	mouse	sperm	motility	downregulating	[3278217]	http://www.bindingdb.org/bind/chemsearch/marvin/MolStructure.jsp?monomerid=11242	https://go.drugbank.com/drugs/DB06803	4477	CHEMBL1448|CHEMBL1448
Classic_Motility_PM	10min incubation	Cloperastine hydrochloride	9.99e-6	0.5056356304421439	7.414636161898502	ClC1=CC=C(C(C2=CC=CC=C2)OCCN3CCCCC3)C=C1	reduces sperm motility	own	receptor antagonist	histamine H1	in vitro	NA	human	sperm	motility	downregulating	NA	NA	NA	2805	CHEMBL415087
Classic_Motility_PM	10min incubation	GW 843682X	9.99e-6	0.287598966096669	16.539168501897382	O=C(N)C(S1)=C(OCC2=CC=CC=C2C(F)(F)F)C=C1N(C=NC3=C4)C3=CC(OC)=C4OC	enhances sperm motility	own	kinase	PLK	NA	NA	human	sperm	motility	enhancing	NA	http://www.bindingdb.org/bind/chemsearch/marvin/MolStructure.jsp?monomerid=25120	NA	9826308	CHEMBL514499
Classic_Motility_PM	10min incubation	GF 109203X	9.99e-6	0.1672779079010985	3.742913035984774	O=C1C(C2=CNC3=C2C=CC=C3)=C(C(N1)=O)C(C4=CC=CC=C45)=CN5CCCN(C)C	blocks progesterone induced acrosome reaction;blocks progesterone induced ca2+ response	published	kinase	PKC	in vitro	NA	bovine	sperm	acrosome_p4/ca_p4	downregulating	[27696749]	http://www.bindingdb.org/bind/chemsearch/marvin/MolStructure.jsp?monomerid=2683	NA	2396	CHEMBL7463
Classic_Motility_PM	10min incubation	Ro 106-9920	9.99e-6	2.073682510766057	-34.87033319198137	[O-][S+](C1=CC=CC=C1)C(C=C2)=NN3C2=NN=N3	reduces sperm motility	own	protein inhibitor	NfkappaB activation inhibtior	NA	NA	human	sperm	motility	downregulating	NA	NA	NA	3906779	CHEMBL271023
Classic_Motility_PM	10min incubation	A23187	9.99e-6	4.025612427459734	-82.54598841281737	O=C(C1=CC=CN1)[C@@H](C)[C@@]([C@H](C)C[C@H]2C)([H])O[C@]2(CC[C@H]3C)O[C@@H]3CC4=NC(C(C(O)=O)=C5NC)=C(C=C5)O4	NA	own_published	antimicrobial	ionophore	NA	NA	human	sperm	motility/acrosome	decreasing/increasing	NA	NA	NA	11957499	CHEMBL1256686
Classic_Motility_PM	10min incubation	Genistein	9.99e-6	1.0985076980478592	5.983719632957674	O=C(C(C1=CC=C(O)C=C1)=CO2)C3=C2C=C(O)C=C3O	blocks progesterone induced acrosome reaction;blocks progesterone induced ca2+ response	published	kinase	Tyr	in vitro	NA	human	sperm	acrosome_p4/ca_p4	downregulating	[27696749]	http://www.bindingdb.org/bind/chemsearch/marvin/MolStructure.jsp?monomerid=19459	https://go.drugbank.com/drugs/DB01645	5280961	CHEMBL44
Classic_Motility_PM	10min incubation	Leelamine hydrochloride	9.99e-6	1.0846830666775962	15.124952050107044	NC[C@@]1(CCC[C@]2([C@]1(CCC3=CC(C(C)C)=CC=C32)[H])C)C	p4 evoked ca2+ response	published	receptor agonist	CB1	in vitro	NA	human	sperm	ca_p4	increasing	[31368510]	NA	NA	62034	CHEMBL70488
Classic_Motility_PM	10min incubation	FPL 64176	9.99e-6	0.0900430150360576	-1.6840584985246432	O=C(C(C(C(OC)=O)=C(C)N1)=C1C)C(C=CC=C2)=C2CC3=CC=CC=C3	p4 evoked ca2+ response	published	channel activator	Ca2+ channels	in vitro	NA	human	sperm	ca_p4	increasing	[31368510]	NA	NA	3423	CHEMBL93655
Classic_Motility_PM	10min incubation	Pha-665752	9.99e-6	0.3968460214308266	6.384523482438698	ClC1=C(CS(C2=CC(/C(C(N3)=O)=C/C4=C(C)C(C(N5CCC[C@@H]5CN6CCCC6)=O)=C(C)N4)=C3C=C2)(=O)=O)C(Cl)=CC=C1	p4 evoked ca2+ response	published	receptor kinase	MET	in vitro	NA	human	sperm	ca_p4	increasing	[31368510]	http://www.bindingdb.org/bind/chemsearch/marvin/MolStructure.jsp?monomerid=50242737	NA	10461815	CHEMBL450786
Classic_Motility_PM	10min incubation	JX 401	9.99e-6	0.1975774422305182	2.936603072939325	O=C(C1=CC=C(C=C1OC)SC)N2CCC(CC3=CC=CC=C3)CC2	p4 evoked ca2+ response	published	kinase	p38alpha	in vitro	NA	human	sperm	ca_p4	increasing	[31368510]	NA	NA	1126109	CHEMBL1450144
Classic_Motility_PM	10min incubation	Clofarabine	9.99e-6	0.7041501709029587	21.736291067826443	NC1=NC(Cl)=NC2=C1N=CN2[C@@H]3O[C@H](CO)[C@@H](O)[C@@H]3F	enhances sperm motility	own	nucleoside analoge	NA	NA	NA	human	sperm	motility	enhancing	NA	http://www.bindingdb.org/bind/chemsearch/marvin/MolStructure.jsp?monomerid=50247921	https://go.drugbank.com/drugs/DB00631	119182	CHEMBL1750
Classic_Motility_PM	10min incubation	Trequinsin hydrochloride	9.99e-6	1.507282488273231	33.305919384710435	O=C(N/1C)N2C(C3=CC(OC)=C(C=C3CC2)OC)=CC1=N/C4=C(C=C(C=C4C)C)C	increases hyperactivated sperm;increases penetration index;increases motility	own_published	enzyme	PDE	in vitro	NA	human	sperm	motility/capacitation/ca_p4	enhancing	[31368510]	NA	NA	5537	CHEMBL285913|CHEMBL588593|CHEMBL1411581
Classic_Motility_PM	10min incubation	NNC 55-0396 dihydrochloride	9.99e-6	0.4319608044219488	5.26021263561216	FC1=CC(CC[C@@](CCN(C)CCCC2=NC(C=CC=C3)=C3N2)(OC(C4CC4)=O)[C@H]5C(C)C)=C5C=C1	blocks ccl-20 induced ca2+ response	published	channel inhibitor	CatSper	in vitro	NA	human	sperm	ca_p4	blocking	[29207656]	http://www.bindingdb.org/bind/chemsearch/marvin/MolStructure.jsp?monomerid=50461301	NA	9957280	CHEMBL1551597
Classic_Motility_PM	10min incubation	Mibefradil	9.99e-6	0.0903941869989459	1.9481558578213096	CN(CCCC1=NC2=C(C=CC=C2)N1)CC[C@](CC3)(OC(COC)=O)[C@@H](C(C)C)C4=C3C=C(F)C=C4	blocks ccl-20 induced ca2+ response;blocks progesterone induced ca2+ response	published	channel inhibitor	CatSper	in vitro	NA	human	sperm	ca_p4	blocking	[29207656]	NA	NA	60663	CHEMBL45816
Classic_Motility_PM	10min incubation	H 89 dihydrochloride	9.99e-6	1.0921271793695555	12.90012537260543	O=S(C1=CC=CC2=CN=CC=C21)(NCCNC/C=C/C3=CC=C(Br)C=C3)=O	evokes Ca2+ signaling in sperm cells w/o P4	published	kinase	PKA	in vitro	NA	human	sperm	ca	increasing	[32703901]	NA	NA	449241	CHEMBL104264
Classic_Motility_PM	10min incubation	Anandamide	9.99e-6	0.1180878593493271	0.8348238596179058	O=C(CCC/C=C\C/C=C\C/C=C\C/C=C\CCCCC)NCCO	reduces sperm motility	published	channel blocker	Hv1	NA	NA	NA	NA	motility/capacitation	downregulating/increasing	[31254725]	http://www.bindingdb.org/bind/chemsearch/marvin/MolStructure.jsp?monomerid=22988	NA	5281969	CHEMBL15848
Classic_Motility_PM	10min incubation	IBMX	9.99e-6	1.0030173203616874	18.94728360407993	O=C(N(C1=O)C)C2=C(N=CN2)N1CC(C)C	NA	published	enzyme	PDE	NA	NA	human	sperm	capacitation	enhancing	[28025393]	NA	NA	3758	CHEMBL275084
Classic_Motility_PM	10min incubation	Nafamostat	9.99e-6	0.3073473061964895	-2.1920656982262865	O=C(OC1=CC2=CC=C(C(N)=N)C=C2C=C1)C3=CC=C(NC(N)=N)C=C3	interferes with liquefaction;reduces sperm motility	published	enzyme	serine protease inhibitor	in vitro	NA	human	sperm	motility_liquefaction	downregulating	[8046020, 32529252]	http://www.bindingdb.org/bind/chemsearch/marvin/MolStructure.jsp?monomerid=50063698	https://go.drugbank.com/drugs/DB12598	4413	CHEMBL273264
Classic_Motility_PM	10min incubation	CTFRinh-172	9.99e-6	0.2920068611897405	3.852767317541184	OC(C1=CC=C(/C=C2C(N(C3=CC=CC(C(F)(F)F)=C3)C(S\2)=S)=O)C=C1)=O	blocks progesterone induced acrosome reaction;blocks sperm hyperactivation;blocks rhZP3 induced acrosome reaction	published	channel inhibitor	CFTR	in vitro	NA	human	sperm	acrosome	blocking	[19923167]	NA	NA	504670	NA
Classic_Motility_PM	10min incubation	2-Guanidinobenzimidazole	9.99e-6	0.2694633693861772	3.1443165030243803	N=C(N)NC1=NC(C=CC=C2)=C2N1	reduces sperm motility	published	channel blocker	Hv1	in vitro	NA	bovine	sperm	motility/capacitation	downregulating/increasing	[31254725; 26365828]	NA	NA	36149	NA
Classic_Motility_PM	10min incubation	n-[4-(4-Chlorophenyl)-1,3-thiazol-2-yl]guanidine	9.99e-6	0.9038391413090204	9.51283163576566	N=C(NC1=NC(C2=CC=C(C=C2)Cl)=CS1)N	NA	published	channel blocker	Hv1	in vitro	NA	NA	oocytes	motility/capacitation	downregulating/increasing	[26365828]	NA	NA	3785911	CHEMBL358647
Classic_Motility_PM	10min incubation	UK 78282 hydrochloride	9.99e-6	0.1941707067814167	1.800085735379997	COC1=CC=C(CCCN2CCC(CC2)COC(C3=CC=CC=C3)C4=CC=CC=C4)C=C1	p4 evoked ca2+ response	published	channel blocker	KV1.3_KV1.4	in vitro	NA	human	sperm	ca_p4	increasing	[31368510]	NA	NA	656768	CHEMBL9653
Classic_Motility_PM	10min incubation	Tafenoquine	9.99e-6	0.5443215466204175	-20.76136674116293	FC(F)(C1=CC=CC(OC2=C(C=C(C3=C2C(C)=CC(OC)=N3)NC(CCCN)C)OC)=C1)F	NA	own	antimicrobial	NA	NA	NA	human	sperm	acrosome	increasing	NA	NA	https://go.drugbank.com/drugs/DB06608	115358	CHEMBL298470
Classic_Motility_PM	10min incubation	Imiquimod	9.99e-6	1.574834458620404	24.36635512610648	NC1=NC2=C(C=CC=C2)C3=C1N=CN3CC(C)C	reduction of sperm motility;only sperm with X chr	own_published	receptor agonist	TLR	in vitro	NA	mouse	sperm	motility	downregulating	NA	http://www.bindingdb.org/bind/chemsearch/marvin/MolStructure.jsp?monomerid=50240849	https://go.drugbank.com/drugs/DB00724	57469	CHEMBL1282
Classic_Motility_PM	10min incubation	Phenanthroline	9.99e-6	0.0044126069570888	-0.069639492064788	C12=NC=CC=C1C=CC3=CC=CN=C23	inhibit proteolytic activity of PSA	published	enzyme	serine protease inhibitor	in vitro	NA	human	sperm	liquefaction	downregulating	[9092810, 32529252]	NA	NA	1318	CHEMBL415879
Classic_Motility_PM	10min incubation	Compound B4	9.99e-6	0.0431051465927555	0.3800657601219503	O=C1C(NCC(OC)=O)=NNC(SCC(OCC)=O)=N1	reducing sperm motility	published	protein inhibitor	EPPIN	in vitro	NA	human	sperm	motility	downregulating	[26593445]	NA	NA	135412565	CHEMBL1455724
Classic_Motility_PM	10min incubation	Hexachlorophene	9.99e-6	1.6351295703350623	-23.50387720991688	OC1=C(C=C(C(Cl)=C1CC2=C(C(Cl)=CC(Cl)=C2Cl)O)Cl)Cl	reduces sperm motility;blocks sAC	own_published	antimicrobial	NA	in vitro	NA	human	sperm	motility	downregulating	NA	NA	https://go.drugbank.com/drugs/DB00756	3598	CHEMBL496
Classic_Motility_PM	10min incubation	JQ1	9.99e-6	2.1764023676523467	13.564425839376826	O=C(OC(C)(C)C)C[C@@H]1N=C(C2=CC=C(Cl)C=C2)C3=C(SC(C)=C3C)N4C(C)=NN=C41	interferes with spermatogenesis;reduces sperm count;reduces motility	published	protein inhibitor	BRDT	both	mouse	mouse	sperm	spermatogenesis	inhibiting	[22901802]	http://www.bindingdb.org/bind/chemsearch/marvin/MolStructure.jsp?monomerid=50365262	NA	46907787	CHEMBL1957266
Classic_Motility_PM	10min incubation	Bithionol	9.99e-6	0.3001039008200202	3.10622410054906	OC(C(Cl)=C1)=C(C=C1Cl)SC2=CC(Cl)=CC(Cl)=C2O	blocks sAC	published	enzyme	sAC	in vitro	NA	recombinant protein	NA	capacitation	downregulating	[26961873; 32307523]	http://www.bindingdb.org/bind/chemsearch/marvin/MolStructure.jsp?monomerid=36880	https://go.drugbank.com/drugs/DB04813	2406	CHEMBL290106
Classic_Motility_PM	10min incubation	Ouabain	9.99e-6	0.3749222449965056	-3.903548779903032	O[C@H]1[C@H](C)O[C@@H](O[C@H]2C[C@@H](O)[C@@]3(CO)[C@@](CC[C@]4([H])[C@]3([H])[C@H](O)C[C@@]5(C)[C@]4(O)CC[C@@H]5C6=CC(OC6)=O)(O)C2)[C@H](O)[C@@H]1O	reduces sperm motility	published	transporter	Na,K-ATPase alpha 4	in vitro	rat	NA	sperm	motility/capacitation	downregulating	[ 29291372]	http://www.bindingdb.org/bind/chemsearch/marvin/MolStructure.jsp?monomerid=50286739	https://go.drugbank.com/drugs/DB01092	439501	CHEMBL222863
Classic_Motility_PM	10min incubation	CYM 5442 hydrchloride	9.99e-6	1.6955246387044702	15.63758845767036	OCCNC1C2=CC=CC(C3=NOC(C4=CC(OCC)=C(OCC)C=C4)=N3)=C2CC1	reduces sperm motility;induces acrosome reaction	own	receptor agonist	S1P1	in vitro	NA	human	sperm	acrosome	increasing	NA	http://www.bindingdb.org/bind/chemsearch/marvin/MolStructure.jsp?monomerid=427452	NA	25110406	CHEMBL3922179
Classic_Motility_PM	10min incubation	Hesperadin hydrochloride	9.99e-6	2.983087236920004	-47.256508411576526	O=S(NC1=CC(/C(C(N2)=O)=C(C3=CC=CC=C3)/NC4=CC=C(CN5CCCCC5)C=C4)=C2C=C1)(CC)=O	reduces sperm motility	own	kinase	Aurora B	in vitro	NA	human	sperm	motility	downregulating	NA	http://www.bindingdb.org/bind/chemsearch/marvin/MolStructure.jsp?monomerid=192753	NA	NA	NA
Classic_Motility_PM	10min incubation	Linsitinib	9.99e-6	1.4354939152903656	43.21619136833744	C[C@]1(O)C[C@](C2=NC(C3=CC=C(C=CC(C4=CC=CC=C4)=N5)C5=C3)=C6N2C=CN=C6N)([H])C1	NA	own	receptor kinase	IGF-1R	in vitro	NA	human	sperm	motility	enhancing	[25693802]	http://www.bindingdb.org/bind/chemsearch/marvin/MolStructure.jsp?monomerid=50315887	https://go.drugbank.com/drugs/DB06075	NA	NA
Classic_Motility_PM	10min incubation	NSC 697923	9.99e-6	3.217220626194605	-30.446078554317424	CC1=CC=C(C=C1)S(=O)(=O)C2=CC=C(O2)[N+](=O)[O-]	NA	own	enzyme	NfkappaB activation inhibtior	NA	NA	human	sperm	motility	downregulating	NA	http://www.bindingdb.org/bind/chemsearch/marvin/MolStructure.jsp?monomerid=83278	NA	394449	CHEMBL1698008
Classic_Motility_PM	10min incubation	TP 003	9.99e-6	1.656893238673387	41.31713288479855	CC(O)(C1=C(F)C2=NC=C(C3=CC=C(F)C(C4=CC=C(F)C=C4C#N)=C3)N2C=C1)C	enhances sperm motility	own	receptor agonist	GABAA	NA	NA	human	sperm	motility	enhancing	NA	NA	NA	10001434	CHEMBL4303606
Classic_Motility_PM	10min incubation	AZD 7762 hydrochloride	9.99e-6	3.586150031671252	-49.27171862234739	NC(NC1=C(C(N[C@H]2CCCNC2)=O)SC(C3=CC(F)=CC=C3)=C1)=O	NA	own	kinase	Chk1/Chk2	NA	NA	human	sperm	motility	downregulating	NA	NA	NA	11152667	CHEMBL2041933
Classic_Motility_PM	10min incubation	TAE226	9.99e-6	1.1554291776317454	30.07861100398632	CNC(C1=CC=CC=C1NC2=NC(NC3=CC=C(N4CCOCC4)C=C3OC)=NC=C2Cl)=O	NA	inferred	kinase	FAK	NA	NA	NA	NA	motility	enhancing	NA	http://www.bindingdb.org/bind/chemsearch/marvin/MolStructure.jsp?monomerid=50334594	https://go.drugbank.com/drugs/DB07460	9934347	CHEMBL458997
Classic_Motility_PM	10min incubation	CZC 25146	9.99e-6	4.373331123811415	-27.723820607338823	COC1=CC(N2CCOCC2)=CC=C1NC3=NC=C(C(NC4=CC=CC=C4NS(C)(=O)=O)=N3)F	LRRK2 neuronal toxicity	own	kinase	LRRK2	both	rat_human	rat_human	primary neurons	motility	downregulating	[21812418]	http://www.bindingdb.org/bind/chemsearch/marvin/MolStructure.jsp?monomerid=50436423	NA	44252884	CHEMBL2397014
Classic_Motility_PM	10min incubation	Tak-063	9.99e-6	1.2262813613694077	26.41402157091317	FC1=C(N2N=C(C3=CC=NN3C4=CC=CC=C4)C(C(OC)=C2)=O)C=CC(N5C=CC=N5)=C1	enhances sperm motility	own	enzyme	PDE	NA	NA	human	sperm	motility	enhancing	NA	NA	NA	46848915	CHEMBL3989972
Classic_Motility_PM	10min incubation	Resiquimod	9.99e-6	1.984794332914065	-38.37929978987652	OC(C)(C)CN1C(COCC)=NC2=C1C3=CC=CC=C3N=C2N	reduction of sperm motility;only sperm with X chr	own_published	receptor agonist	TLR	in vitro	NA	mouse	sperm	motility	downregulating	NA	http://www.bindingdb.org/bind/chemsearch/marvin/MolStructure.jsp?monomerid=50241029	https://go.drugbank.com/drugs/DB06530	159603	CHEMBL383322
Classic_Motility_PM	10min incubation	Miglustat	9.99e-6	0.0802829989657194	-0.8157673531059562	O[C@@]1([H])[C@@](O)([H])CN(CCCC)[C@](CO)([H])[C@@]1([H])O	intereferes with spermatogenesis	published	enzyme	GCS	in vivo	mouse	NA	sperm	motility_spermatogenesis	downregulating	[12477936]	http://www.bindingdb.org/bind/chemsearch/marvin/MolStructure.jsp?monomerid=18355	https://go.drugbank.com/drugs/DB00419	71299590	NA
Classic_Motility_PM	10min incubation	Tideglusib	9.99e-6	0.3781091498159888	4.019289481365806	O=C(N1CC2=CC=CC=C2)N(C3=CC=CC4=CC=CC=C34)SC1=O	spermicidial;vaginal treatment	published	kinase	GSK-3beta	both	rabbit	human	sperm	viability	decreasing	[32550526]	http://www.bindingdb.org/bind/chemsearch/marvin/MolStructure.jsp?monomerid=50166940	https://go.drugbank.com/drugs/DB12129	11313622	CHEMBL3545157
Classic_Motility_PM	10min incubation	Cyclosporin A	9.99e-6	0.6899017966277587	7.113098234203452	O[C@H]([C@H](C)C/C=C/C)[C@@H](C(N[C@H](C(N(C)CC(N(C)[C@H](C(N[C@H](C(N(C)[C@H](C(N[C@H]1C)=O)CC(C)C)=O)C(C)C)=O)CC(C)C)=O)=O)CC)=O)N(C)C([C@H](C(C)C)N(C)C([C@H](CC(C)C)N(C)C([C@H](CC(C)C)N(C)C([C@@H](C)NC1=O)=O)=O)=O)=O	blocks progesterone induced acrosome reaction	published	enzyme	PP2B	in vitro	NA	human	sperm	acrosome_p4	downregulating	[27696749]	http://www.bindingdb.org/bind/chemsearch/marvin/MolStructure.jsp?monomerid=50022815	https://go.drugbank.com/drugs/DB00091	5284373	CHEMBL160
Classic_Motility_PM	10min incubation	Torin 2	9.99e-6	1.5706461957447542	38.79833443915308	NC1=NC=C(C2=CC3=C(N=CC(C=C4)=C3N(C5=CC(C(F)(F)F)=CC=C5)C4=O)C=C2)C=C1	enhances sperm motility	own	kinase	mTOR	NA	NA	human	sperm	motility	enhancing	NA	http://www.bindingdb.org/bind/chemsearch/marvin/MolStructure.jsp?monomerid=50341209	NA	51358113	CHEMBL1765602
Classic_Motility_PM	10min incubation	666-15	9.99e-6	1.4951442753281623	-32.066900017009495	NCCCOC1=CC2=CC=CC=C2C=C1C(NCCOC3=C(C(NC4=CC=C(Cl)C=C4O)=O)C=C5C=CC=CC5=C3)=O	reduces sperm motility;induces acrosome reaction	own	protein inhibitor	CREB	in vitro	NA	human	sperm	acrosome	increasing	NA	NA	NA	71566397	CHEMBL3582491
Classic_Motility_PM	10min incubation	SLM 6031434 hydrochloride	9.99e-6	2.253567920073428	19.180090399992643	CCCCCCCCOC1=C(C(F)(F)F)C=C(C2=NOC([C@@]3([H])N(C(N)=N)CCC3)=N2)C=C1	induces acrosome reaction	own	kinase	Sphk2	in vitro	NA	human	sperm	acrosome	increasing	NA	http://www.bindingdb.org/bind/chemsearch/marvin/MolStructure.jsp?monomerid=50514480	NA	131981195	CHEMBL4595333
Classic_Motility_PM	10min incubation	GSK1904529A	9.99e-6	0.3796783867043624	4.6674363295256205	O=C(C1=CC(C2=C(N(C=CC=C3)C3=N2)C4=NC(NC5=CC(CC)=C(C=C5OC)N6CCC(N7CCN(S(=O)(C)=O)CC7)CC6)=NC=C4)=CC=C1OC)NC8=C(C=CC=C8F)F	inhibition of hyperactive motility	published	receptor kinase	IGF-1R	in vitro	NA	human	sperm	capacitation	downregulating	[25693802]	http://www.bindingdb.org/bind/chemsearch/marvin/MolStructure.jsp?monomerid=50256480	NA	25124816	CHEMBL466397
Classic_Motility_PM	10min incubation	T16Ainh-A01	9.99e-6	0.8751016583737605	5.366931229474048	CCC1=C(N=C(NC1=O)SCC(NC2=NC(C3=CC=C(C=C3)OC)=CS2)=O)C	blocks acrosome reaction in conjunction w. rhZP3	published	channel inhibitor	TMEM16A	in vitro	NA	human	sperm	acrosome	blocking	[22473777]	NA	NA	135460621	CHEMBL1299863
Classic_Motility_PM	10min incubation	BPO-27	9.99e-6	0.5340500909346491	4.770813604224822	CN(C1=C2N(C(C3=CC=CC=C3)=C1C(N4C)=O)C(C=C(C=C5)C(O)=O)=C5O[C@@]2([H])C(O6)=CC=C6Br)C4=O	NA	patent	channel inhibitor	CFTR	NA	NA	NA	NA	acrosome	blocking	NA	http://www.bindingdb.org/bind/chemsearch/marvin/MolStructure.jsp?monomerid=50353351	NA	71108905	CHEMBL2386372
Classic_Motility_PM	10min incubation	Tacrolimus	9.99e-6	0.4690082956892473	5.824838141607924	C[C@@](C[C@]([C@@]1([H])O[C@](C(C(N2[C@]([H])(C(O[C@]([C@]([C@@](C3)([H])O)([H])C)([H])/C(C)=C/[C@]4([H])CC[C@](O)([H])[C@@](OC)([H])C4)=O)CCCC2)=O)=O)(O)[C@@](C)([H])C[C@]1([H])OC)([H])OC)([H])C/C(C)=C/[C@](CC=C)([H])C3=O	blocks progesterone induced acrosome reaction	published	enzyme	PP2B	in vitro	NA	human	sperm	acrosome_p4	downregulating	[27696749]	http://www.bindingdb.org/bind/chemsearch/marvin/MolStructure.jsp?monomerid=50030448	https://go.drugbank.com/drugs/DB00864	445643	CHEMBL269732|CHEMBL66247
Classic_Motility_PM	10min incubation	Fenvalerate	9.99e-6	0.4276005926793647	-11.885087356517609	CC(C)C(C1=CC=C(C=C1)Cl)C(OC(C#N)C2=CC(OC3=CC=CC=C3)=CC=C2)=O	blocks progesterone induced acrosome reaction	published	enzyme	PP2B	in vitro	NA	human	sperm	acrosome_p4	downregulating	[27696749]	NA	NA	3347	CHEMBL492491
Classic_Motility_PM	10min incubation	Herbimycin a	9.99e-6	1.4569276934328463	11.55427834427838	C[C@](C[C@]([C@]([C@@](/C=C([C@]([C@@](/C=C/C=C(C(NC(C1=O)=C2)=O)\C)([H])OC)([H])OC(N)=O)\C)([H])C)([H])OC)([H])OC)([H])[C@](OC)([H])C1=CC2=O	blocks progesterone induced acrosome reaction;blocks progesterone induced ca2+ response	published	kinase	Tyr	in vitro	NA	human	sperm	acrosome_p4/ca_p4	downregulating	[27696749]	NA	NA	6436247	CHEMBL479533
Classic_Motility_PM	10min incubation	Sodium orthovanadate	9.99e-6	0.4143641687987167	7.339532284690131	[O-][V]([O-])([O-])=O	blocks progesterone induced acrosome reaction;blocks progesterone induced ca2+ response	published	enzyme	Tyr phosphatase	in vitro	NA	human	sperm	acrosome_p4/ca_p4	downregulating	[27696749]	NA	NA	61672	CHEMBL179166
Classic_Motility_PM	10min incubation	KT 5720	9.99e-6	0.1450795511182321	-3.2764381371189644	CCCCCCOC([C@@]1(O)[C@]2(C)N3C4=CC=CC=C4C(C3=C56)=C(CNC7=O)C7=C6C8=CC=CC=C8N5[C@](O2)([H])C1)=O	evokes Ca2+ signaling in sperm cells w/o P4	published	kinase	PKA	in vitro	NA	human	sperm	ca	increasing	[32703901]	NA	NA	454202	NA
Classic_Motility_PM	10min incubation	PF 431396	9.99e-6	1.3450420594291268	20.19886199455005	CN(C1=CC=CC=C1CNC2=NC(NC3=CC(C4)=C(C=C3)NC4=O)=NC=C2C(F)(F)F)S(=O)(C)=O	blocks capacitation	published	kinase	FAK_PYK2	in vitro	NA	mouse	sperm	capacitation	downregulating	[27226326]	NA	NA	11598628	CHEMBL472212
Classic_Motility_PM	10min incubation	NVP-AEW541	9.99e-6	0.5442161826382217	6.27929453384013	NC1=C(C(C2=CC(OCC3=CC=CC=C3)=CC=C2)=CN4[C@@]5([H])C[C@](CN6CCC6)([H])C5)C4=NC=N1	inhibition of hyperactive motility	published	receptor kinase	IGF-1R	in vitro	NA	human	sperm	capacitation	downregulating	NA	http://www.bindingdb.org/bind/chemsearch/marvin/MolStructure.jsp?monomerid=185145	NA	NA	NA
Classic_Motility_PM	10min incubation	PD 146176	9.99e-6	1.951795136711776	-81.30639695632405	C12=C(C3=CC=CC=C3SC2)NC4=CC=CC=C14	antagonizing ROS effects	own_published	enzyme	15-LOX	NA	NA	human	sperm	motility	downregulating	[29546268]	http://www.bindingdb.org/bind/chemsearch/marvin/MolStructure.jsp?monomerid=50208823	NA	297589	CHEMBL180917
Classic_Motility_PM	10min incubation	Esomeprazole	9.99e-6	0.5739210958637324	11.426921742301644	CC1=CN=C(C(C)=C1OC)C[S@+]([O-])C(N2)=NC3=C2C=C(C=C3)OC	reduces sperm motility	published	enzyme	ChAT	in vitro	NA	human	sperm	motility	downregulating	[32866455]	NA	https://go.drugbank.com/drugs/DB00736	9568614	CHEMBL1201320
Classic_Motility_PM	10min incubation	LRRK2-IN-1	9.99e-6	1.2504540944635594	31.104253246503365	CN1CCN(C2CCN(C(C3=CC(OC)=C(C=C3)NC4=NC=C(C(N(C5=CC=CC=C56)C)=N4)N(C)C6=O)=O)CC2)CC1	NA	own	kinase	LRRK2	NA	NA	human	sperm	motility	enhancing	NA	http://www.bindingdb.org/bind/chemsearch/marvin/MolStructure.jsp?monomerid=50379529	NA	46843906	CHEMBL2012582
Classic_Motility_PM	10min incubation	CCR6 inhibitor 1	9.99e-6	1.4135840739542689	20.080716918708475	FC(F)(C1=CN=C(N[C@]2([H])CC[C@](S(=O)(C3=CC=C(C=C3)C4=CC(C(N)=O)=NC=C4)=O)([H])CC2)C=C1)F	potentially blocks acrosome reaction	inferred from antibody study	receptor agonist	CCR6	in vitro	NA	human	sperm	motility	enhancing	[32412043; 29207656]	http://www.bindingdb.org/bind/chemsearch/marvin/MolStructure.jsp?monomerid=50463591	NA	NA	NA
Classic_Motility_PM	10min incubation	Tamsulosin	9.99e-6	1.2546277244867992	3.4247501261742475	CCOC1=CC=CC=C1OCCN[C@@](C)([H])CC2=CC(S(=O)(N)=O)=C(C=C2)OC	intereferes with ejaculation	published	receptor antagonist	alpha1-adrenergic	in vivo	human	NA	sperm	motility_spermatogenesis_ejaculation	downregulating	[19201696]	http://www.bindingdb.org/bind/chemsearch/marvin/MolStructure.jsp?monomerid=50060964	https://go.drugbank.com/drugs/DB00706	129211	CHEMBL836
Classic_Motility_PM	10min incubation	Pristimerin	9.99e-6	4.199953824005913	-86.80606762286425	CC1=C(C(C=C2[C@](C)(CC[C@@]3(C)[C@]([H])(C[C@](C(OC)=O)(CC4)C)[C@@]4(C)CC[C@]53C)C5=CC=C12)=O)O	reduces sperm motility	published_own	enzyme	ABHD2	in vitro	NA	human	sperm	motility/ca_p4	downregulating	[28507119;29305558]	http://www.bindingdb.org/bind/chemsearch/marvin/MolStructure.jsp?monomerid=50481947	NA	159516	CHEMBL54804
Classic_Motility_PM	10min incubation	Alexidine dihydrochloride	9.99e-6	3.4724356424048546	-63.25506830751107	CCCCC(CC)C/N=C(N)/N/C(N)=N/CCCCCC/N=C(N)/N/C(N)=N/CC(CC)CCCC	inhibition of PTPMT1;paper not sperm related	published	enzyme	PTPMT1	in vitro	NA	recombinant protein	NA	motility/viability	downregulating	[20167843]	NA	NA	2090	CHEMBL1195210
Classic_Motility_PM	10min incubation	BMS-189453	9.99e-6	0.8748051507403375	8.043188775488197	CC1(C)C(C=CC(/C=C/C2=CC=C(C=C2)C(O)=O)=C3)=C3C(C4=CC=CC=C4)=CC1	interferes with spermatogenesis	published	receptor antagonist	retinoic acid	in vivo	rat	NA	sperm	spermatogenesis	inhibiting	NA	http://www.bindingdb.org/bind/chemsearch/marvin/MolStructure.jsp?monomerid=50178961	NA	9875424	CHEMBL2385268
Classic_Motility_PM	10min incubation	bpV(phen)	9.99e-6	0.6737975480673682	6.919354409494782	C1=CC2=C(C3=C(C=CC=N3)C=C2)N=C1.O.O.O.[OH-].OO.OO.[K+].[V]	blocks progesterone induced acrosome reaction;blocks progesterone induced ca2+ response	published	enzyme	Tyr phosphatase	in vitro	NA	human	sperm	acrosome_p4/ca_p4	downregulating	[27696749]	NA	NA	16760322	NA
Classic_Motility_PM	10min incubation	Oprea1_544341	9.99e-6	1.1516442996699197	8.383741755385632	CC1=CC=C(C=C1)S(=O)(=O)C2=C(N(C3=NC4=CC=CC=C4N=C23)CC(C5=CC=C(C=C5)[N+](=O)[O-])O)N	reduces sperm motility;role of glycolysis in sperm motility	published	enzyme	GAPDS	both	mice	mouse	sperm	motility	downregulating	[26921398;15546993]	NA	NA	4079380	NA
Classic_Motility_PM	10min incubation	Urinastatin	9.99e-6	0.0407817021105684	-0.4377243915654083	C1(C2=CC=CO2)OCC3(CCC=CC3)CO1	interferes with liquefaction;reduces sperm motility	published	enzyme	serine protease inhibitor	in vitro	NA	human	sperm	motility	downregulating	[8046020]	NA	NA	105102	NA
Classic_Motility_PM	10min incubation	MJ33	9.99e-6	0.3605128747476226	3.503521921455044	CCCCCCCCCCCCCCCCOCC(COCC(F)(F)F)OP([O-])(OC)=O	prevents capacitation-associated tyrosinephosphorylation by PKA	published	enzyme	PRD	in vitro	NA	human	sperm	viability/acrosome reaction	downregulating	[28025393]	NA	NA	5051741	NA
Classic_Motility_PM	10min incubation	Forskolin	9.99e-6	0.0628189542939076	0.8593207760432264	CC(O[C@]1([H])[C@]2(C)[C@@](C(C[C@](C)(C=C)O2)=O)(O)[C@]3(C)C(C(C)(CC[C@]3([H])O)C)[C@]1([H])O)=O	stimulates acrosome reaction	published	kinase	PKA	in vitro	NA	human	sperm	acrosome	increasing	[7768751]	http://www.bindingdb.org/bind/chemsearch/marvin/MolStructure.jsp?monomerid=50010261	https://go.drugbank.com/drugs/DB02587	5702265	NA
Classic_Motility_PM	10min incubation	183	9.99e-6	0.043703338745158	-0.5707639218963001	O=C(N1C(CC2=CC=CC=C2)CCCC1)N3CCCCC3	reduces acrosome reaction	published	enzyme	ABHD2	in vitro	NA	mouse	sperm	acrosome_p4	blocking	[31525885]	NA	NA	NA	NA
Classic_Motility_PM	10min incubation	Compound 19	9.99e-6	7.0097017318852135	-91.32986688111689	COC1=CC(C2CCN(C)CC2)=CC=C1NC3=NC=C(Cl)C(NC4=C(S(NC)(=O)=O)C=CC=C4)=N3	blocks TSSK; similarity to brigatinib	published	kinase	TSSK2	in vitro	NA	recombinant protein	NA	motility	downregulating	[28952188]	NA	NA	NA	NA
Classic_Motility_PM	10min incubation	ASI-8	9.99e-6	0.3975910073676936	-2.855300588378052	O=C(C1=CC=CC(OCC2=NC3=CC=CC=C3N2)=C1)C4=NON=C4N	blocks sAC	published	enzyme	sAC	in vitro	NA	recombinant protein	NA	capacitation	downregulating	[26961873; 24616449; 32307523]	NA	NA	73386680	NA
Classic_Motility_PM	10min incubation	68853496	9.99e-6	2.9581368257172107	-18.524262598879304	O=C(C1=C(C2=CC(NS(C3=CC=C(C=C3)C(C)(C)C)(=O)=O)=CN=C2N1)C4=CC=CC=C4)N[C@]5([H])[C@@](O)([H])CCC5	NA	patent	NA	NA	NA	NA	NA	NA	capacitation	downregulating	NA	NA	NA	25215041	NA
Classic_Motility_PM	10min incubation	CCR6 inhibitor	9.99e-6	0.4786856119084722	4.22983161037076	O=C(C1=C2N=CC=CC2=C(C=C1)C3=C(C(OC(F)(F)F)=CC=C3NS(C4=CC(F)=C(C=C4)C(C)(C)C)(=O)=O)F)O	NA	patent	NA	NA	NA	NA	NA	NA	motility	enhancing	NA	NA	NA	118143215	NA
Classic_Motility_PM	10min incubation	HC-056456	9.99e-6	0.6357085993238719	-16.968693673464863	[O-][N+]1=C(C(C2=CC=CS2)=O)C(C(C3=CC=CS3)=O)=NO1	blocks ca2+ and Na+ entry;blocks onset of hyperactive motility	published	channel blocker	CatSper	in vitro	NA	mouse	sperm	motility/capacitation	downregulating	[19718436]	http://www.bindingdb.org/bind/chemsearch/marvin/MolStructure.jsp?monomerid=35361	NA	573747	CHEMBL570345
Classic_Motility_PM	10min incubation	Nicotinamid	9.99e-6	4.278354059853576	15.366548258153513	C1=CC(=CN=C1)C(=O)N	NA	NA	NA	NA	NA	NA	NA	NA	NA	NA	NA	http://www.bindingdb.org/bind/chemsearch/marvin/MolStructure.jsp?monomerid=27507	https://go.drugbank.com/drugs/DB02701	936	CHEMBL1140
Classic_Motility_PM	10min incubation	B07 hydrochloride	9.99e-6	0.0955695910022805	-0.5305961829335071	FC1=CC=C(C=C1)CN(CC2)CCN2CCCN(C3=CC(Cl)=C(C)C=C3)C(C4CCN(C(C)=O)CC4)=O	reduction of sperm motility	published	receptor antagonist	CCR5	both	rabbit	human	sperm	motility	downregulating	[29496533]	NA	NA	51038251	CHEMBL2017374|CHEMBL2021684
Classic_Motility_PM	10min incubation	LRE1	9.99e-6	6.887831482085026	-20.229850960746177	ClC1=CC(N(C2CC2)CC3=CC=CS3)=NC(N)=N1	prevents hyperactivation	published	soluble adenylyl cyclase	sAC	in vitro	human	NA	sperm	capacitation	downregulating	NA	NA	NA	47279808	CHEMBL4876469|CHEMBL4876469
Classic_Motility_PM	10min incubation	Alfuzosin	2.991e-5	0.133753505067061	-1.8319736809507488	O=C(C1OCCC1)NCCCN(C2=NC3=C(C=C(OC)C(OC)=C3)C(N)=N2)C	interferes with ejaculation	published	receptor antagonist	alpha1-adrenergic	in vivo	human	NA	sperm	spermatogenesis	inhibiting	NA	http://www.bindingdb.org/bind/chemsearch/marvin/MolStructure.jsp?monomerid=50033110	https://go.drugbank.com/drugs/DB00346	2092	CHEMBL709
Classic_Motility_PM	10min incubation	Niflumic acid	2.991e-5	0.8272463744131817	5.933517968120339	FC(F)(C1=CC(NC2=C(C(O)=O)C=CC=N2)=CC=C1)F	blocks acrosome reaction in conjunction w. rhZP3	published	channel inhibitor	TMEM16A	in vitro	NA	human	sperm	acrosome	blocking	[22473777]	http://www.bindingdb.org/bind/chemsearch/marvin/MolStructure.jsp?monomerid=85507	https://go.drugbank.com/drugs/DB04552	4488	CHEMBL63323
Classic_Motility_PM	10min incubation	Dipyridamole	2.991e-5	1.8135282321723345	38.07768212749247	OCCN(CCO)C(N=C1N2CCCCC2)=NC3=C1N=C(N(CCO)CCO)N=C3N4CCCCC4	enhances sperm motility	own_published	enzyme	PDE	in vitro	NA	human	sperm	motility	enhancing	NA	http://www.bindingdb.org/bind/chemsearch/marvin/MolStructure.jsp?monomerid=23620	NA	3108	CHEMBL932
Classic_Motility_PM	10min incubation	Disulfiram	2.991e-5	7.523638056223182	-100	S=C(N(CC)CC)SSC(N(CC)CC)=S	immotile sperm;spermicidial	own_published	enzyme	ALDH	both	rabbit	human	sperm	motility	downregulating	[27084496;4139184]	http://www.bindingdb.org/bind/chemsearch/marvin/MolStructure.jsp?monomerid=50058655	https://go.drugbank.com/drugs/DB00822	3117	CHEMBL964
Classic_Motility_PM	10min incubation	Gossypol	2.991e-5	0.3417688912384831	-2.360815048607534	OC1=C(C2=C(O)C3=C(C=C2C)C(C(C)C)=C(O)C(O)=C3C=O)C(C)=CC4=C1C(C=O)=C(O)C(O)=C4C(C)C	causes azoospermia	published	mineralcorticoid	NA	in vivo	rat_human	NA	sperm	viability	downregulating	[12020773]	http://www.bindingdb.org/bind/chemsearch/marvin/MolStructure.jsp?monomerid=23223	NA	3503	CHEMBL51483
Classic_Motility_PM	10min incubation	Niclosamide	2.991e-5	0.9551204014453992	-27.590892518288047	C1=CC(=C(C=C1[N+](=O)[O-])Cl)NC(=O)C2=C(C=CC(=C2)Cl)O	shape abnormality	own_published	antimicrobial	NA	both	mouse	mouse	sperm	motility	downregulating	[3278217]	http://www.bindingdb.org/bind/chemsearch/marvin/MolStructure.jsp?monomerid=11242	https://go.drugbank.com/drugs/DB06803	4477	CHEMBL1448|CHEMBL1448
Classic_Motility_PM	10min incubation	Cloperastine hydrochloride	2.991e-5	0.6535389974120132	-9.233389202540677	ClC1=CC=C(C(C2=CC=CC=C2)OCCN3CCCCC3)C=C1	reduces sperm motility	own	receptor antagonist	histamine H1	in vitro	NA	human	sperm	motility	downregulating	NA	NA	NA	2805	CHEMBL415087
Classic_Motility_PM	10min incubation	GW 843682X	2.991e-5	1.609668372149225	-45.86562968373203	O=C(N)C(S1)=C(OCC2=CC=CC=C2C(F)(F)F)C=C1N(C=NC3=C4)C3=CC(OC)=C4OC	enhances sperm motility	own	kinase	PLK	NA	NA	human	sperm	motility	enhancing	NA	http://www.bindingdb.org/bind/chemsearch/marvin/MolStructure.jsp?monomerid=25120	NA	9826308	CHEMBL514499
Classic_Motility_PM	10min incubation	GF 109203X	2.991e-5	0.2439620232037306	4.752849200615428	O=C1C(C2=CNC3=C2C=CC=C3)=C(C(N1)=O)C(C4=CC=CC=C45)=CN5CCCN(C)C	blocks progesterone induced acrosome reaction;blocks progesterone induced ca2+ response	published	kinase	PKC	in vitro	NA	bovine	sperm	acrosome_p4/ca_p4	downregulating	[27696749]	http://www.bindingdb.org/bind/chemsearch/marvin/MolStructure.jsp?monomerid=2683	NA	2396	CHEMBL7463
Classic_Motility_PM	10min incubation	Ro 106-9920	2.991e-5	2.793837812317852	-68.16319589955047	[O-][S+](C1=CC=CC=C1)C(C=C2)=NN3C2=NN=N3	reduces sperm motility	own	protein inhibitor	NfkappaB activation inhibtior	NA	NA	human	sperm	motility	downregulating	NA	NA	NA	3906779	CHEMBL271023
Classic_Motility_PM	10min incubation	A23187	2.991e-5	7.449424902124559	-97.5465689620524	O=C(C1=CC=CN1)[C@@H](C)[C@@]([C@H](C)C[C@H]2C)([H])O[C@]2(CC[C@H]3C)O[C@@H]3CC4=NC(C(C(O)=O)=C5NC)=C(C=C5)O4	NA	own_published	antimicrobial	ionophore	NA	NA	human	sperm	motility/acrosome	decreasing/increasing	NA	NA	NA	11957499	CHEMBL1256686
Classic_Motility_PM	10min incubation	Genistein	2.991e-5	0.1556063136500295	2.0400316943191665	O=C(C(C1=CC=C(O)C=C1)=CO2)C3=C2C=C(O)C=C3O	blocks progesterone induced acrosome reaction;blocks progesterone induced ca2+ response	published	kinase	Tyr	in vitro	NA	human	sperm	acrosome_p4/ca_p4	downregulating	[27696749]	http://www.bindingdb.org/bind/chemsearch/marvin/MolStructure.jsp?monomerid=19459	https://go.drugbank.com/drugs/DB01645	5280961	CHEMBL44
Classic_Motility_PM	10min incubation	Leelamine hydrochloride	2.991e-5	1.4686662751449673	-12.783429391280633	NC[C@@]1(CCC[C@]2([C@]1(CCC3=CC(C(C)C)=CC=C32)[H])C)C	p4 evoked ca2+ response	published	receptor agonist	CB1	in vitro	NA	human	sperm	ca_p4	increasing	[31368510]	NA	NA	62034	CHEMBL70488
Classic_Motility_PM	10min incubation	FPL 64176	2.991e-5	0.1168459027264607	-2.660083954975012	O=C(C(C(C(OC)=O)=C(C)N1)=C1C)C(C=CC=C2)=C2CC3=CC=CC=C3	p4 evoked ca2+ response	published	channel activator	Ca2+ channels	in vitro	NA	human	sperm	ca_p4	increasing	[31368510]	NA	NA	3423	CHEMBL93655
Classic_Motility_PM	10min incubation	Pha-665752	2.991e-5	2.8650571367565068	-35.31257436655498	ClC1=C(CS(C2=CC(/C(C(N3)=O)=C/C4=C(C)C(C(N5CCC[C@@H]5CN6CCCC6)=O)=C(C)N4)=C3C=C2)(=O)=O)C(Cl)=CC=C1	p4 evoked ca2+ response	published	receptor kinase	MET	in vitro	NA	human	sperm	ca_p4	increasing	[31368510]	http://www.bindingdb.org/bind/chemsearch/marvin/MolStructure.jsp?monomerid=50242737	NA	10461815	CHEMBL450786
Classic_Motility_PM	10min incubation	JX 401	2.991e-5	0.2939865645710459	-4.025940012734375	O=C(C1=CC=C(C=C1OC)SC)N2CCC(CC3=CC=CC=C3)CC2	p4 evoked ca2+ response	published	kinase	p38alpha	in vitro	NA	human	sperm	ca_p4	increasing	[31368510]	NA	NA	1126109	CHEMBL1450144
Classic_Motility_PM	10min incubation	Clofarabine	2.991e-5	0.7654521207109488	19.30221632139848	NC1=NC(Cl)=NC2=C1N=CN2[C@@H]3O[C@H](CO)[C@@H](O)[C@@H]3F	enhances sperm motility	own	nucleoside analoge	NA	NA	NA	human	sperm	motility	enhancing	NA	http://www.bindingdb.org/bind/chemsearch/marvin/MolStructure.jsp?monomerid=50247921	https://go.drugbank.com/drugs/DB00631	119182	CHEMBL1750
Classic_Motility_PM	10min incubation	Trequinsin hydrochloride	2.991e-5	1.49998967401111	28.29129436360571	O=C(N/1C)N2C(C3=CC(OC)=C(C=C3CC2)OC)=CC1=N/C4=C(C=C(C=C4C)C)C	increases hyperactivated sperm;increases penetration index;increases motility	own_published	enzyme	PDE	in vitro	NA	human	sperm	motility/capacitation/ca_p4	enhancing	[31368510]	NA	NA	5537	CHEMBL285913|CHEMBL588593|CHEMBL1411581
Classic_Motility_PM	10min incubation	NNC 55-0396 dihydrochloride	2.991e-5	2.2280833349840035	-62.23936716953826	FC1=CC(CC[C@@](CCN(C)CCCC2=NC(C=CC=C3)=C3N2)(OC(C4CC4)=O)[C@H]5C(C)C)=C5C=C1	blocks ccl-20 induced ca2+ response	published	channel inhibitor	CatSper	in vitro	NA	human	sperm	ca_p4	blocking	[29207656]	http://www.bindingdb.org/bind/chemsearch/marvin/MolStructure.jsp?monomerid=50461301	NA	9957280	CHEMBL1551597
Classic_Motility_PM	10min incubation	Mibefradil	2.991e-5	0.0299417112135329	0.5278120682301157	CN(CCCC1=NC2=C(C=CC=C2)N1)CC[C@](CC3)(OC(COC)=O)[C@@H](C(C)C)C4=C3C=C(F)C=C4	blocks ccl-20 induced ca2+ response;blocks progesterone induced ca2+ response	published	channel inhibitor	CatSper	in vitro	NA	human	sperm	ca_p4	blocking	[29207656]	NA	NA	60663	CHEMBL45816
Classic_Motility_PM	10min incubation	H 89 dihydrochloride	2.991e-5	0.3098094645032812	3.239953584337507	O=S(C1=CC=CC2=CN=CC=C21)(NCCNC/C=C/C3=CC=C(Br)C=C3)=O	evokes Ca2+ signaling in sperm cells w/o P4	published	kinase	PKA	in vitro	NA	human	sperm	ca	increasing	[32703901]	NA	NA	449241	CHEMBL104264
Classic_Motility_PM	10min incubation	Anandamide	2.991e-5	0.3490142850325691	4.890569599015104	O=C(CCC/C=C\C/C=C\C/C=C\C/C=C\CCCCC)NCCO	reduces sperm motility	published	channel blocker	Hv1	NA	NA	NA	NA	motility/capacitation	downregulating/increasing	[31254725]	http://www.bindingdb.org/bind/chemsearch/marvin/MolStructure.jsp?monomerid=22988	NA	5281969	CHEMBL15848
Classic_Motility_PM	10min incubation	IBMX	2.991e-5	1.3115691733743338	35.675766120408746	O=C(N(C1=O)C)C2=C(N=CN2)N1CC(C)C	NA	published	enzyme	PDE	NA	NA	human	sperm	capacitation	enhancing	[28025393]	NA	NA	3758	CHEMBL275084
Classic_Motility_PM	10min incubation	Nafamostat	2.991e-5	0.0309192543044983	0.2691708281458593	O=C(OC1=CC2=CC=C(C(N)=N)C=C2C=C1)C3=CC=C(NC(N)=N)C=C3	interferes with liquefaction;reduces sperm motility	published	enzyme	serine protease inhibitor	in vitro	NA	human	sperm	motility_liquefaction	downregulating	[8046020, 32529252]	http://www.bindingdb.org/bind/chemsearch/marvin/MolStructure.jsp?monomerid=50063698	https://go.drugbank.com/drugs/DB12598	4413	CHEMBL273264
Classic_Motility_PM	10min incubation	CTFRinh-172	2.991e-5	0.4816502311282003	-3.6726278715104255	OC(C1=CC=C(/C=C2C(N(C3=CC=CC(C(F)(F)F)=C3)C(S\2)=S)=O)C=C1)=O	blocks progesterone induced acrosome reaction;blocks sperm hyperactivation;blocks rhZP3 induced acrosome reaction	published	channel inhibitor	CFTR	in vitro	NA	human	sperm	acrosome	blocking	[19923167]	NA	NA	504670	NA
Classic_Motility_PM	10min incubation	2-Guanidinobenzimidazole	2.991e-5	0.0232970928015347	0.2626943354271827	N=C(N)NC1=NC(C=CC=C2)=C2N1	reduces sperm motility	published	channel blocker	Hv1	in vitro	NA	bovine	sperm	motility/capacitation	downregulating/increasing	[31254725; 26365828]	NA	NA	36149	NA
Classic_Motility_PM	10min incubation	n-[4-(4-Chlorophenyl)-1,3-thiazol-2-yl]guanidine	2.991e-5	1.2277726873883434	8.483649817998696	N=C(NC1=NC(C2=CC=C(C=C2)Cl)=CS1)N	NA	published	channel blocker	Hv1	in vitro	NA	NA	oocytes	motility/capacitation	downregulating/increasing	[26365828]	NA	NA	3785911	CHEMBL358647
Classic_Motility_PM	10min incubation	UK 78282 hydrochloride	2.991e-5	0.5558062056993991	-4.833461530423689	COC1=CC=C(CCCN2CCC(CC2)COC(C3=CC=CC=C3)C4=CC=CC=C4)C=C1	p4 evoked ca2+ response	published	channel blocker	KV1.3_KV1.4	in vitro	NA	human	sperm	ca_p4	increasing	[31368510]	NA	NA	656768	CHEMBL9653
Classic_Motility_PM	10min incubation	Tafenoquine	2.991e-5	5.532546155220734	-94.28642302131	FC(F)(C1=CC=CC(OC2=C(C=C(C3=C2C(C)=CC(OC)=N3)NC(CCCN)C)OC)=C1)F	NA	own	antimicrobial	NA	NA	NA	human	sperm	acrosome	increasing	NA	NA	https://go.drugbank.com/drugs/DB06608	115358	CHEMBL298470
Classic_Motility_PM	10min incubation	Imiquimod	2.991e-5	1.6561648121954131	32.71533886321421	NC1=NC2=C(C=CC=C2)C3=C1N=CN3CC(C)C	reduction of sperm motility;only sperm with X chr	own_published	receptor agonist	TLR	in vitro	NA	mouse	sperm	motility	downregulating	NA	http://www.bindingdb.org/bind/chemsearch/marvin/MolStructure.jsp?monomerid=50240849	https://go.drugbank.com/drugs/DB00724	57469	CHEMBL1282
Classic_Motility_PM	10min incubation	Phenanthroline	2.991e-5	0.0405546120057259	-0.3600191694230537	C12=NC=CC=C1C=CC3=CC=CN=C23	inhibit proteolytic activity of PSA	published	enzyme	serine protease inhibitor	in vitro	NA	human	sperm	liquefaction	downregulating	[9092810, 32529252]	NA	NA	1318	CHEMBL415879
Classic_Motility_PM	10min incubation	Compound B4	2.991e-5	0.0467727323374435	-0.6358008413104854	O=C1C(NCC(OC)=O)=NNC(SCC(OCC)=O)=N1	reducing sperm motility	published	protein inhibitor	EPPIN	in vitro	NA	human	sperm	motility	downregulating	[26593445]	NA	NA	135412565	CHEMBL1455724
Classic_Motility_PM	10min incubation	Hexachlorophene	2.991e-5	3.7088647816273057	-48.36047325656006	OC1=C(C=C(C(Cl)=C1CC2=C(C(Cl)=CC(Cl)=C2Cl)O)Cl)Cl	reduces sperm motility;blocks sAC	own_published	antimicrobial	NA	in vitro	NA	human	sperm	motility	downregulating	NA	NA	https://go.drugbank.com/drugs/DB00756	3598	CHEMBL496
Classic_Motility_PM	10min incubation	JQ1	2.991e-5	1.2356486579706865	21.504848764034044	O=C(OC(C)(C)C)C[C@@H]1N=C(C2=CC=C(Cl)C=C2)C3=C(SC(C)=C3C)N4C(C)=NN=C41	interferes with spermatogenesis;reduces sperm count;reduces motility	published	protein inhibitor	BRDT	both	mouse	mouse	sperm	spermatogenesis	inhibiting	[22901802]	http://www.bindingdb.org/bind/chemsearch/marvin/MolStructure.jsp?monomerid=50365262	NA	46907787	CHEMBL1957266
Classic_Motility_PM	10min incubation	Bithionol	2.991e-5	2.442589265448252	-10.860723743929112	OC(C(Cl)=C1)=C(C=C1Cl)SC2=CC(Cl)=CC(Cl)=C2O	blocks sAC	published	enzyme	sAC	in vitro	NA	recombinant protein	NA	capacitation	downregulating	[26961873; 32307523]	http://www.bindingdb.org/bind/chemsearch/marvin/MolStructure.jsp?monomerid=36880	https://go.drugbank.com/drugs/DB04813	2406	CHEMBL290106
Classic_Motility_PM	10min incubation	Ouabain	2.991e-5	0.1967755603896649	-1.703713474868518	O[C@H]1[C@H](C)O[C@@H](O[C@H]2C[C@@H](O)[C@@]3(CO)[C@@](CC[C@]4([H])[C@]3([H])[C@H](O)C[C@@]5(C)[C@]4(O)CC[C@@H]5C6=CC(OC6)=O)(O)C2)[C@H](O)[C@@H]1O	reduces sperm motility	published	transporter	Na,K-ATPase alpha 4	in vitro	rat	NA	sperm	motility/capacitation	downregulating	[ 29291372]	http://www.bindingdb.org/bind/chemsearch/marvin/MolStructure.jsp?monomerid=50286739	https://go.drugbank.com/drugs/DB01092	439501	CHEMBL222863
Classic_Motility_PM	10min incubation	CYM 5442 hydrchloride	2.991e-5	0.7737068541841525	3.336286779018826	OCCNC1C2=CC=CC(C3=NOC(C4=CC(OCC)=C(OCC)C=C4)=N3)=C2CC1	reduces sperm motility;induces acrosome reaction	own	receptor agonist	S1P1	in vitro	NA	human	sperm	acrosome	increasing	NA	http://www.bindingdb.org/bind/chemsearch/marvin/MolStructure.jsp?monomerid=427452	NA	25110406	CHEMBL3922179
Classic_Motility_PM	10min incubation	Hesperadin hydrochloride	2.991e-5	2.2011964689397527	-48.72500741615746	O=S(NC1=CC(/C(C(N2)=O)=C(C3=CC=CC=C3)/NC4=CC=C(CN5CCCCC5)C=C4)=C2C=C1)(CC)=O	reduces sperm motility	own	kinase	Aurora B	in vitro	NA	human	sperm	motility	downregulating	NA	http://www.bindingdb.org/bind/chemsearch/marvin/MolStructure.jsp?monomerid=192753	NA	NA	NA
Classic_Motility_PM	10min incubation	Linsitinib	2.991e-5	1.2279014788408729	45.92014081336275	C[C@]1(O)C[C@](C2=NC(C3=CC=C(C=CC(C4=CC=CC=C4)=N5)C5=C3)=C6N2C=CN=C6N)([H])C1	NA	own	receptor kinase	IGF-1R	in vitro	NA	human	sperm	motility	enhancing	[25693802]	http://www.bindingdb.org/bind/chemsearch/marvin/MolStructure.jsp?monomerid=50315887	https://go.drugbank.com/drugs/DB06075	NA	NA
Classic_Motility_PM	10min incubation	NSC 697923	2.991e-5	3.967700225686185	-44.11212718000527	CC1=CC=C(C=C1)S(=O)(=O)C2=CC=C(O2)[N+](=O)[O-]	NA	own	enzyme	NfkappaB activation inhibtior	NA	NA	human	sperm	motility	downregulating	NA	http://www.bindingdb.org/bind/chemsearch/marvin/MolStructure.jsp?monomerid=83278	NA	394449	CHEMBL1698008
Classic_Motility_PM	10min incubation	TP 003	2.991e-5	2.205873070297588	34.59811471036136	CC(O)(C1=C(F)C2=NC=C(C3=CC=C(F)C(C4=CC=C(F)C=C4C#N)=C3)N2C=C1)C	enhances sperm motility	own	receptor agonist	GABAA	NA	NA	human	sperm	motility	enhancing	NA	NA	NA	10001434	CHEMBL4303606
Classic_Motility_PM	10min incubation	AZD 7762 hydrochloride	2.991e-5	2.9176875754051856	-57.62966723710719	NC(NC1=C(C(N[C@H]2CCCNC2)=O)SC(C3=CC(F)=CC=C3)=C1)=O	NA	own	kinase	Chk1/Chk2	NA	NA	human	sperm	motility	downregulating	NA	NA	NA	11152667	CHEMBL2041933
Classic_Motility_PM	10min incubation	TAE226	2.991e-5	1.274193228256158	34.49061552051367	CNC(C1=CC=CC=C1NC2=NC(NC3=CC=C(N4CCOCC4)C=C3OC)=NC=C2Cl)=O	NA	inferred	kinase	FAK	NA	NA	NA	NA	motility	enhancing	NA	http://www.bindingdb.org/bind/chemsearch/marvin/MolStructure.jsp?monomerid=50334594	https://go.drugbank.com/drugs/DB07460	9934347	CHEMBL458997
Classic_Motility_PM	10min incubation	CZC 25146	2.991e-5	5.212165237734258	-60.9281467164781	COC1=CC(N2CCOCC2)=CC=C1NC3=NC=C(C(NC4=CC=CC=C4NS(C)(=O)=O)=N3)F	LRRK2 neuronal toxicity	own	kinase	LRRK2	both	rat_human	rat_human	primary neurons	motility	downregulating	[21812418]	http://www.bindingdb.org/bind/chemsearch/marvin/MolStructure.jsp?monomerid=50436423	NA	44252884	CHEMBL2397014
Classic_Motility_PM	10min incubation	Tak-063	2.991e-5	1.281882454655623	27.72169026746756	FC1=C(N2N=C(C3=CC=NN3C4=CC=CC=C4)C(C(OC)=C2)=O)C=CC(N5C=CC=N5)=C1	enhances sperm motility	own	enzyme	PDE	NA	NA	human	sperm	motility	enhancing	NA	NA	NA	46848915	CHEMBL3989972
Classic_Motility_PM	10min incubation	Resiquimod	2.991e-5	4.102551788434938	-75.68280828788924	OC(C)(C)CN1C(COCC)=NC2=C1C3=CC=CC=C3N=C2N	reduction of sperm motility;only sperm with X chr	own_published	receptor agonist	TLR	in vitro	NA	mouse	sperm	motility	downregulating	NA	http://www.bindingdb.org/bind/chemsearch/marvin/MolStructure.jsp?monomerid=50241029	https://go.drugbank.com/drugs/DB06530	159603	CHEMBL383322
Classic_Motility_PM	10min incubation	Miglustat	2.991e-5	0.3355044402798319	3.256804504790112	O[C@@]1([H])[C@@](O)([H])CN(CCCC)[C@](CO)([H])[C@@]1([H])O	intereferes with spermatogenesis	published	enzyme	GCS	in vivo	mouse	NA	sperm	motility_spermatogenesis	downregulating	[12477936]	http://www.bindingdb.org/bind/chemsearch/marvin/MolStructure.jsp?monomerid=18355	https://go.drugbank.com/drugs/DB00419	71299590	NA
Classic_Motility_PM	10min incubation	Tideglusib	2.991e-5	0.1871079435741678	2.418337465893305	O=C(N1CC2=CC=CC=C2)N(C3=CC=CC4=CC=CC=C34)SC1=O	spermicidial;vaginal treatment	published	kinase	GSK-3beta	both	rabbit	human	sperm	viability	decreasing	[32550526]	http://www.bindingdb.org/bind/chemsearch/marvin/MolStructure.jsp?monomerid=50166940	https://go.drugbank.com/drugs/DB12129	11313622	CHEMBL3545157
Classic_Motility_PM	10min incubation	Cyclosporin A	2.991e-5	0.3295753719781834	-4.457565471264646	O[C@H]([C@H](C)C/C=C/C)[C@@H](C(N[C@H](C(N(C)CC(N(C)[C@H](C(N[C@H](C(N(C)[C@H](C(N[C@H]1C)=O)CC(C)C)=O)C(C)C)=O)CC(C)C)=O)=O)CC)=O)N(C)C([C@H](C(C)C)N(C)C([C@H](CC(C)C)N(C)C([C@H](CC(C)C)N(C)C([C@@H](C)NC1=O)=O)=O)=O)=O	blocks progesterone induced acrosome reaction	published	enzyme	PP2B	in vitro	NA	human	sperm	acrosome_p4	downregulating	[27696749]	http://www.bindingdb.org/bind/chemsearch/marvin/MolStructure.jsp?monomerid=50022815	https://go.drugbank.com/drugs/DB00091	5284373	CHEMBL160
Classic_Motility_PM	10min incubation	Torin 2	2.991e-5	1.3417432483084866	34.66548813771537	NC1=NC=C(C2=CC3=C(N=CC(C=C4)=C3N(C5=CC(C(F)(F)F)=CC=C5)C4=O)C=C2)C=C1	enhances sperm motility	own	kinase	mTOR	NA	NA	human	sperm	motility	enhancing	NA	http://www.bindingdb.org/bind/chemsearch/marvin/MolStructure.jsp?monomerid=50341209	NA	51358113	CHEMBL1765602
Classic_Motility_PM	10min incubation	666-15	2.991e-5	5.125379275709398	-90.27370829557768	NCCCOC1=CC2=CC=CC=C2C=C1C(NCCOC3=C(C(NC4=CC=C(Cl)C=C4O)=O)C=C5C=CC=CC5=C3)=O	reduces sperm motility;induces acrosome reaction	own	protein inhibitor	CREB	in vitro	NA	human	sperm	acrosome	increasing	NA	NA	NA	71566397	CHEMBL3582491
Classic_Motility_PM	10min incubation	SLM 6031434 hydrochloride	2.991e-5	5.908634964371394	-91.90201463824673	CCCCCCCCOC1=C(C(F)(F)F)C=C(C2=NOC([C@@]3([H])N(C(N)=N)CCC3)=N2)C=C1	induces acrosome reaction	own	kinase	Sphk2	in vitro	NA	human	sperm	acrosome	increasing	NA	http://www.bindingdb.org/bind/chemsearch/marvin/MolStructure.jsp?monomerid=50514480	NA	131981195	CHEMBL4595333
Classic_Motility_PM	10min incubation	GSK1904529A	2.991e-5	0.3953260125825277	2.7724035117182577	O=C(C1=CC(C2=C(N(C=CC=C3)C3=N2)C4=NC(NC5=CC(CC)=C(C=C5OC)N6CCC(N7CCN(S(=O)(C)=O)CC7)CC6)=NC=C4)=CC=C1OC)NC8=C(C=CC=C8F)F	inhibition of hyperactive motility	published	receptor kinase	IGF-1R	in vitro	NA	human	sperm	capacitation	downregulating	[25693802]	http://www.bindingdb.org/bind/chemsearch/marvin/MolStructure.jsp?monomerid=50256480	NA	25124816	CHEMBL466397
Classic_Motility_PM	10min incubation	T16Ainh-A01	2.991e-5	0.8625978620256781	6.448928213096017	CCC1=C(N=C(NC1=O)SCC(NC2=NC(C3=CC=C(C=C3)OC)=CS2)=O)C	blocks acrosome reaction in conjunction w. rhZP3	published	channel inhibitor	TMEM16A	in vitro	NA	human	sperm	acrosome	blocking	[22473777]	NA	NA	135460621	CHEMBL1299863
Classic_Motility_PM	10min incubation	BPO-27	2.991e-5	1.6450429672051092	14.723157505304927	CN(C1=C2N(C(C3=CC=CC=C3)=C1C(N4C)=O)C(C=C(C=C5)C(O)=O)=C5O[C@@]2([H])C(O6)=CC=C6Br)C4=O	NA	patent	channel inhibitor	CFTR	NA	NA	NA	NA	acrosome	blocking	NA	http://www.bindingdb.org/bind/chemsearch/marvin/MolStructure.jsp?monomerid=50353351	NA	71108905	CHEMBL2386372
Classic_Motility_PM	10min incubation	Tacrolimus	2.991e-5	0.0576764254447339	0.6592939340271498	C[C@@](C[C@]([C@@]1([H])O[C@](C(C(N2[C@]([H])(C(O[C@]([C@]([C@@](C3)([H])O)([H])C)([H])/C(C)=C/[C@]4([H])CC[C@](O)([H])[C@@](OC)([H])C4)=O)CCCC2)=O)=O)(O)[C@@](C)([H])C[C@]1([H])OC)([H])OC)([H])C/C(C)=C/[C@](CC=C)([H])C3=O	blocks progesterone induced acrosome reaction	published	enzyme	PP2B	in vitro	NA	human	sperm	acrosome_p4	downregulating	[27696749]	http://www.bindingdb.org/bind/chemsearch/marvin/MolStructure.jsp?monomerid=50030448	https://go.drugbank.com/drugs/DB00864	445643	CHEMBL269732|CHEMBL66247
Classic_Motility_PM	10min incubation	Fenvalerate	2.991e-5	0.4957078934927406	-13.669098856014749	CC(C)C(C1=CC=C(C=C1)Cl)C(OC(C#N)C2=CC(OC3=CC=CC=C3)=CC=C2)=O	blocks progesterone induced acrosome reaction	published	enzyme	PP2B	in vitro	NA	human	sperm	acrosome_p4	downregulating	[27696749]	NA	NA	3347	CHEMBL492491
Classic_Motility_PM	10min incubation	Herbimycin a	2.991e-5	2.681179382975808	-9.271106067575609	C[C@](C[C@]([C@]([C@@](/C=C([C@]([C@@](/C=C/C=C(C(NC(C1=O)=C2)=O)\C)([H])OC)([H])OC(N)=O)\C)([H])C)([H])OC)([H])OC)([H])[C@](OC)([H])C1=CC2=O	blocks progesterone induced acrosome reaction;blocks progesterone induced ca2+ response	published	kinase	Tyr	in vitro	NA	human	sperm	acrosome_p4/ca_p4	downregulating	[27696749]	NA	NA	6436247	CHEMBL479533
Classic_Motility_PM	10min incubation	Sodium orthovanadate	2.991e-5	0.3205110494342916	4.354311242149178	[O-][V]([O-])([O-])=O	blocks progesterone induced acrosome reaction;blocks progesterone induced ca2+ response	published	enzyme	Tyr phosphatase	in vitro	NA	human	sperm	acrosome_p4/ca_p4	downregulating	[27696749]	NA	NA	61672	CHEMBL179166
Classic_Motility_PM	10min incubation	KT 5720	2.991e-5	0.6893192411861794	-15.122868141510637	CCCCCCOC([C@@]1(O)[C@]2(C)N3C4=CC=CC=C4C(C3=C56)=C(CNC7=O)C7=C6C8=CC=CC=C8N5[C@](O2)([H])C1)=O	evokes Ca2+ signaling in sperm cells w/o P4	published	kinase	PKA	in vitro	NA	human	sperm	ca	increasing	[32703901]	NA	NA	454202	NA
Classic_Motility_PM	10min incubation	PF 431396	2.991e-5	1.2166364821641231	16.823458596693076	CN(C1=CC=CC=C1CNC2=NC(NC3=CC(C4)=C(C=C3)NC4=O)=NC=C2C(F)(F)F)S(=O)(C)=O	blocks capacitation	published	kinase	FAK_PYK2	in vitro	NA	mouse	sperm	capacitation	downregulating	[27226326]	NA	NA	11598628	CHEMBL472212
Classic_Motility_PM	10min incubation	NVP-AEW541	2.991e-5	1.4641978885308902	11.45977373004552	NC1=C(C(C2=CC(OCC3=CC=CC=C3)=CC=C2)=CN4[C@@]5([H])C[C@](CN6CCC6)([H])C5)C4=NC=N1	inhibition of hyperactive motility	published	receptor kinase	IGF-1R	in vitro	NA	human	sperm	capacitation	downregulating	NA	http://www.bindingdb.org/bind/chemsearch/marvin/MolStructure.jsp?monomerid=185145	NA	NA	NA
Classic_Motility_PM	10min incubation	PD 146176	2.991e-5	7.581033604411786	-99.94123307431882	C12=C(C3=CC=CC=C3SC2)NC4=CC=CC=C14	antagonizing ROS effects	own_published	enzyme	15-LOX	NA	NA	human	sperm	motility	downregulating	[29546268]	http://www.bindingdb.org/bind/chemsearch/marvin/MolStructure.jsp?monomerid=50208823	NA	297589	CHEMBL180917
Classic_Motility_PM	10min incubation	Esomeprazole	2.991e-5	0.5564416198767044	21.11803724112211	CC1=CN=C(C(C)=C1OC)C[S@+]([O-])C(N2)=NC3=C2C=C(C=C3)OC	reduces sperm motility	published	enzyme	ChAT	in vitro	NA	human	sperm	motility	downregulating	[32866455]	NA	https://go.drugbank.com/drugs/DB00736	9568614	CHEMBL1201320
Classic_Motility_PM	10min incubation	LRRK2-IN-1	2.991e-5	1.065807047742824	27.83870552261392	CN1CCN(C2CCN(C(C3=CC(OC)=C(C=C3)NC4=NC=C(C(N(C5=CC=CC=C56)C)=N4)N(C)C6=O)=O)CC2)CC1	NA	own	kinase	LRRK2	NA	NA	human	sperm	motility	enhancing	NA	http://www.bindingdb.org/bind/chemsearch/marvin/MolStructure.jsp?monomerid=50379529	NA	46843906	CHEMBL2012582
Classic_Motility_PM	10min incubation	CCR6 inhibitor 1	2.991e-5	1.4537307883742412	22.983121016267205	FC(F)(C1=CN=C(N[C@]2([H])CC[C@](S(=O)(C3=CC=C(C=C3)C4=CC(C(N)=O)=NC=C4)=O)([H])CC2)C=C1)F	potentially blocks acrosome reaction	inferred from antibody study	receptor agonist	CCR6	in vitro	NA	human	sperm	motility	enhancing	[32412043; 29207656]	http://www.bindingdb.org/bind/chemsearch/marvin/MolStructure.jsp?monomerid=50463591	NA	NA	NA
Classic_Motility_PM	10min incubation	Tamsulosin	2.991e-5	1.6009266659678034	13.387726797999068	CCOC1=CC=CC=C1OCCN[C@@](C)([H])CC2=CC(S(=O)(N)=O)=C(C=C2)OC	intereferes with ejaculation	published	receptor antagonist	alpha1-adrenergic	in vivo	human	NA	sperm	motility_spermatogenesis_ejaculation	downregulating	[19201696]	http://www.bindingdb.org/bind/chemsearch/marvin/MolStructure.jsp?monomerid=50060964	https://go.drugbank.com/drugs/DB00706	129211	CHEMBL836
Classic_Motility_PM	10min incubation	Pristimerin	2.991e-5	7.570345861880138	-99.91669823522292	CC1=C(C(C=C2[C@](C)(CC[C@@]3(C)[C@]([H])(C[C@](C(OC)=O)(CC4)C)[C@@]4(C)CC[C@]53C)C5=CC=C12)=O)O	reduces sperm motility	published_own	enzyme	ABHD2	in vitro	NA	human	sperm	motility/ca_p4	downregulating	[28507119;29305558]	http://www.bindingdb.org/bind/chemsearch/marvin/MolStructure.jsp?monomerid=50481947	NA	159516	CHEMBL54804
Classic_Motility_PM	10min incubation	Alexidine dihydrochloride	2.991e-5	7.582565164765633	-99.94045982529668	CCCCC(CC)C/N=C(N)/N/C(N)=N/CCCCCC/N=C(N)/N/C(N)=N/CC(CC)CCCC	inhibition of PTPMT1;paper not sperm related	published	enzyme	PTPMT1	in vitro	NA	recombinant protein	NA	motility/viability	downregulating	[20167843]	NA	NA	2090	CHEMBL1195210
Classic_Motility_PM	10min incubation	BMS-189453	2.991e-5	1.535102460780419	5.9822856222006005	CC1(C)C(C=CC(/C=C/C2=CC=C(C=C2)C(O)=O)=C3)=C3C(C4=CC=CC=C4)=CC1	interferes with spermatogenesis	published	receptor antagonist	retinoic acid	in vivo	rat	NA	sperm	spermatogenesis	inhibiting	NA	http://www.bindingdb.org/bind/chemsearch/marvin/MolStructure.jsp?monomerid=50178961	NA	9875424	CHEMBL2385268
Classic_Motility_PM	10min incubation	bpV(phen)	2.991e-5	0.9059758780018792	8.603771464122435	C1=CC2=C(C3=C(C=CC=N3)C=C2)N=C1.O.O.O.[OH-].OO.OO.[K+].[V]	blocks progesterone induced acrosome reaction;blocks progesterone induced ca2+ response	published	enzyme	Tyr phosphatase	in vitro	NA	human	sperm	acrosome_p4/ca_p4	downregulating	[27696749]	NA	NA	16760322	NA
Classic_Motility_PM	10min incubation	Oprea1_544341	2.991e-5	0.8080057126795854	7.140279039255959	CC1=CC=C(C=C1)S(=O)(=O)C2=C(N(C3=NC4=CC=CC=C4N=C23)CC(C5=CC=C(C=C5)[N+](=O)[O-])O)N	reduces sperm motility;role of glycolysis in sperm motility	published	enzyme	GAPDS	both	mice	mouse	sperm	motility	downregulating	[26921398;15546993]	NA	NA	4079380	NA
Classic_Motility_PM	10min incubation	Urinastatin	2.991e-5	0.5782595162454545	4.963545334045594	C1(C2=CC=CO2)OCC3(CCC=CC3)CO1	interferes with liquefaction;reduces sperm motility	published	enzyme	serine protease inhibitor	in vitro	NA	human	sperm	motility	downregulating	[8046020]	NA	NA	105102	NA
Classic_Motility_PM	10min incubation	MJ33	2.991e-5	0.960670819480404	11.87487067208892	CCCCCCCCCCCCCCCCOCC(COCC(F)(F)F)OP([O-])(OC)=O	prevents capacitation-associated tyrosinephosphorylation by PKA	published	enzyme	PRD	in vitro	NA	human	sperm	viability/acrosome reaction	downregulating	[28025393]	NA	NA	5051741	NA
Classic_Motility_PM	10min incubation	Forskolin	2.991e-5	0.0808212185716893	0.8596441778386588	CC(O[C@]1([H])[C@]2(C)[C@@](C(C[C@](C)(C=C)O2)=O)(O)[C@]3(C)C(C(C)(CC[C@]3([H])O)C)[C@]1([H])O)=O	stimulates acrosome reaction	published	kinase	PKA	in vitro	NA	human	sperm	acrosome	increasing	[7768751]	http://www.bindingdb.org/bind/chemsearch/marvin/MolStructure.jsp?monomerid=50010261	https://go.drugbank.com/drugs/DB02587	5702265	NA
Classic_Motility_PM	10min incubation	183	2.991e-5	0.930463769485994	5.805075444478258	O=C(N1C(CC2=CC=CC=C2)CCCC1)N3CCCCC3	reduces acrosome reaction	published	enzyme	ABHD2	in vitro	NA	mouse	sperm	acrosome_p4	blocking	[31525885]	NA	NA	NA	NA
Classic_Motility_PM	10min incubation	Compound 19	2.991e-5	8.056769176853752	-92.29111374326968	COC1=CC(C2CCN(C)CC2)=CC=C1NC3=NC=C(Cl)C(NC4=C(S(NC)(=O)=O)C=CC=C4)=N3	blocks TSSK; similarity to brigatinib	published	kinase	TSSK2	in vitro	NA	recombinant protein	NA	motility	downregulating	[28952188]	NA	NA	NA	NA
Classic_Motility_PM	10min incubation	ASI-8	2.991e-5	0.2155150468763209	-2.98876416283278	O=C(C1=CC=CC(OCC2=NC3=CC=CC=C3N2)=C1)C4=NON=C4N	blocks sAC	published	enzyme	sAC	in vitro	NA	recombinant protein	NA	capacitation	downregulating	[26961873; 24616449; 32307523]	NA	NA	73386680	NA
Classic_Motility_PM	10min incubation	68853496	2.991e-5	3.0591075071910216	-13.961869318158138	O=C(C1=C(C2=CC(NS(C3=CC=C(C=C3)C(C)(C)C)(=O)=O)=CN=C2N1)C4=CC=CC=C4)N[C@]5([H])[C@@](O)([H])CCC5	NA	patent	NA	NA	NA	NA	NA	NA	capacitation	downregulating	NA	NA	NA	25215041	NA
Classic_Motility_PM	10min incubation	CCR6 inhibitor	2.991e-5	0.5705325573932044	5.161427200808855	O=C(C1=C2N=CC=CC2=C(C=C1)C3=C(C(OC(F)(F)F)=CC=C3NS(C4=CC(F)=C(C=C4)C(C)(C)C)(=O)=O)F)O	NA	patent	NA	NA	NA	NA	NA	NA	motility	enhancing	NA	NA	NA	118143215	NA
Classic_Motility_PM	10min incubation	HC-056456	2.991e-5	1.0763961908469553	-39.5710151727396	[O-][N+]1=C(C(C2=CC=CS2)=O)C(C(C3=CC=CS3)=O)=NO1	blocks ca2+ and Na+ entry;blocks onset of hyperactive motility	published	channel blocker	CatSper	in vitro	NA	mouse	sperm	motility/capacitation	downregulating	[19718436]	http://www.bindingdb.org/bind/chemsearch/marvin/MolStructure.jsp?monomerid=35361	NA	573747	CHEMBL570345
Classic_Motility_PM	10min incubation	Nicotinamid	2.991e-5	4.147823221616799	14.2427102119693	C1=CC(=CN=C1)C(=O)N	NA	NA	NA	NA	NA	NA	NA	NA	NA	NA	NA	http://www.bindingdb.org/bind/chemsearch/marvin/MolStructure.jsp?monomerid=27507	https://go.drugbank.com/drugs/DB02701	936	CHEMBL1140
Classic_Motility_PM	10min incubation	B07 hydrochloride	2.991e-5	0.5964750546561565	-2.6170699471880665	FC1=CC=C(C=C1)CN(CC2)CCN2CCCN(C3=CC(Cl)=C(C)C=C3)C(C4CCN(C(C)=O)CC4)=O	reduction of sperm motility	published	receptor antagonist	CCR5	both	rabbit	human	sperm	motility	downregulating	[29496533]	NA	NA	51038251	CHEMBL2017374|CHEMBL2021684
Classic_Motility_PM	10min incubation	LRE1	2.991e-5	6.446684478186059	-17.514357446765814	ClC1=CC(N(C2CC2)CC3=CC=CS3)=NC(N)=N1	prevents hyperactivation	published	soluble adenylyl cyclase	sAC	in vitro	human	NA	sperm	capacitation	downregulating	NA	NA	NA	47279808	CHEMBL4876469|CHEMBL4876469
Classic_Motility_PM	3h incubation	Alfuzosin	9.99e-6	2.332914908909543	14.467397150414406	O=C(C1OCCC1)NCCCN(C2=NC3=C(C=C(OC)C(OC)=C3)C(N)=N2)C	interferes with ejaculation	published	receptor antagonist	alpha1-adrenergic	in vivo	human	NA	sperm	spermatogenesis	inhibiting	NA	http://www.bindingdb.org/bind/chemsearch/marvin/MolStructure.jsp?monomerid=50033110	https://go.drugbank.com/drugs/DB00346	2092	CHEMBL709
Classic_Motility_PM	3h incubation	Niflumic acid	9.99e-6	0.5850297902011337	-5.450878613610666	FC(F)(C1=CC(NC2=C(C(O)=O)C=CC=N2)=CC=C1)F	blocks acrosome reaction in conjunction w. rhZP3	published	channel inhibitor	TMEM16A	in vitro	NA	human	sperm	acrosome	blocking	[22473777]	http://www.bindingdb.org/bind/chemsearch/marvin/MolStructure.jsp?monomerid=85507	https://go.drugbank.com/drugs/DB04552	4488	CHEMBL63323
Classic_Motility_PM	3h incubation	Dipyridamole	9.99e-6	1.1069763971183892	80.25675079731019	OCCN(CCO)C(N=C1N2CCCCC2)=NC3=C1N=C(N(CCO)CCO)N=C3N4CCCCC4	enhances sperm motility	own_published	enzyme	PDE	in vitro	NA	human	sperm	motility	enhancing	NA	http://www.bindingdb.org/bind/chemsearch/marvin/MolStructure.jsp?monomerid=23620	NA	3108	CHEMBL932
Classic_Motility_PM	3h incubation	Disulfiram	9.99e-6	6.78986629702798	-100	S=C(N(CC)CC)SSC(N(CC)CC)=S	immotile sperm;spermicidial	own_published	enzyme	ALDH	both	rabbit	human	sperm	motility	downregulating	[27084496;4139184]	http://www.bindingdb.org/bind/chemsearch/marvin/MolStructure.jsp?monomerid=50058655	https://go.drugbank.com/drugs/DB00822	3117	CHEMBL964
Classic_Motility_PM	3h incubation	Gossypol	9.99e-6	0.2452840326307692	3.3343939317727056	OC1=C(C2=C(O)C3=C(C=C2C)C(C(C)C)=C(O)C(O)=C3C=O)C(C)=CC4=C1C(C=O)=C(O)C(O)=C4C(C)C	causes azoospermia	published	mineralcorticoid	NA	in vivo	rat_human	NA	sperm	viability	downregulating	[12020773]	http://www.bindingdb.org/bind/chemsearch/marvin/MolStructure.jsp?monomerid=23223	NA	3503	CHEMBL51483
Classic_Motility_PM	3h incubation	Niclosamide	9.99e-6	0.6709578232326416	-26.174400615249727	C1=CC(=C(C=C1[N+](=O)[O-])Cl)NC(=O)C2=C(C=CC(=C2)Cl)O	shape abnormality	own_published	antimicrobial	NA	both	mouse	mouse	sperm	motility	downregulating	[3278217]	http://www.bindingdb.org/bind/chemsearch/marvin/MolStructure.jsp?monomerid=11242	https://go.drugbank.com/drugs/DB06803	4477	CHEMBL1448|CHEMBL1448
Classic_Motility_PM	3h incubation	Cloperastine hydrochloride	9.99e-6	5.84729409535792	-87.04943275621372	ClC1=CC=C(C(C2=CC=CC=C2)OCCN3CCCCC3)C=C1	reduces sperm motility	own	receptor antagonist	histamine H1	in vitro	NA	human	sperm	motility	downregulating	NA	NA	NA	2805	CHEMBL415087
Classic_Motility_PM	3h incubation	GW 843682X	9.99e-6	0.3841372417718077	26.475707588501507	O=C(N)C(S1)=C(OCC2=CC=CC=C2C(F)(F)F)C=C1N(C=NC3=C4)C3=CC(OC)=C4OC	enhances sperm motility	own	kinase	PLK	NA	NA	human	sperm	motility	enhancing	NA	http://www.bindingdb.org/bind/chemsearch/marvin/MolStructure.jsp?monomerid=25120	NA	9826308	CHEMBL514499
Classic_Motility_PM	3h incubation	GF 109203X	9.99e-6	0.4722779348602656	9.826969718493462	O=C1C(C2=CNC3=C2C=CC=C3)=C(C(N1)=O)C(C4=CC=CC=C45)=CN5CCCN(C)C	blocks progesterone induced acrosome reaction;blocks progesterone induced ca2+ response	published	kinase	PKC	in vitro	NA	bovine	sperm	acrosome_p4/ca_p4	downregulating	[27696749]	http://www.bindingdb.org/bind/chemsearch/marvin/MolStructure.jsp?monomerid=2683	NA	2396	CHEMBL7463
Classic_Motility_PM	3h incubation	Ro 106-9920	9.99e-6	6.78986629702798	-100	[O-][S+](C1=CC=CC=C1)C(C=C2)=NN3C2=NN=N3	reduces sperm motility	own	protein inhibitor	NfkappaB activation inhibtior	NA	NA	human	sperm	motility	downregulating	NA	NA	NA	3906779	CHEMBL271023
Classic_Motility_PM	3h incubation	A23187	9.99e-6	6.8194509531950125	-99.93051590680524	O=C(C1=CC=CN1)[C@@H](C)[C@@]([C@H](C)C[C@H]2C)([H])O[C@]2(CC[C@H]3C)O[C@@H]3CC4=NC(C(C(O)=O)=C5NC)=C(C=C5)O4	NA	own_published	antimicrobial	ionophore	NA	NA	human	sperm	motility/acrosome	decreasing/increasing	NA	NA	NA	11957499	CHEMBL1256686
Classic_Motility_PM	3h incubation	Genistein	9.99e-6	0.4280394990166158	6.3782771273593	O=C(C(C1=CC=C(O)C=C1)=CO2)C3=C2C=C(O)C=C3O	blocks progesterone induced acrosome reaction;blocks progesterone induced ca2+ response	published	kinase	Tyr	in vitro	NA	human	sperm	acrosome_p4/ca_p4	downregulating	[27696749]	http://www.bindingdb.org/bind/chemsearch/marvin/MolStructure.jsp?monomerid=19459	https://go.drugbank.com/drugs/DB01645	5280961	CHEMBL44
Classic_Motility_PM	3h incubation	Leelamine hydrochloride	9.99e-6	1.6951051062731526	51.83579694389546	NC[C@@]1(CCC[C@]2([C@]1(CCC3=CC(C(C)C)=CC=C32)[H])C)C	p4 evoked ca2+ response	published	receptor agonist	CB1	in vitro	NA	human	sperm	ca_p4	increasing	[31368510]	NA	NA	62034	CHEMBL70488
Classic_Motility_PM	3h incubation	FPL 64176	9.99e-6	0.2745641961110514	4.268924219376302	O=C(C(C(C(OC)=O)=C(C)N1)=C1C)C(C=CC=C2)=C2CC3=CC=CC=C3	p4 evoked ca2+ response	published	channel activator	Ca2+ channels	in vitro	NA	human	sperm	ca_p4	increasing	[31368510]	NA	NA	3423	CHEMBL93655
Classic_Motility_PM	3h incubation	Pha-665752	9.99e-6	1.476642365259948	20.922182146907907	ClC1=C(CS(C2=CC(/C(C(N3)=O)=C/C4=C(C)C(C(N5CCC[C@@H]5CN6CCCC6)=O)=C(C)N4)=C3C=C2)(=O)=O)C(Cl)=CC=C1	p4 evoked ca2+ response	published	receptor kinase	MET	in vitro	NA	human	sperm	ca_p4	increasing	[31368510]	http://www.bindingdb.org/bind/chemsearch/marvin/MolStructure.jsp?monomerid=50242737	NA	10461815	CHEMBL450786
Classic_Motility_PM	3h incubation	JX 401	9.99e-6	0.6300064352005864	10.942367384799168	O=C(C1=CC=C(C=C1OC)SC)N2CCC(CC3=CC=CC=C3)CC2	p4 evoked ca2+ response	published	kinase	p38alpha	in vitro	NA	human	sperm	ca_p4	increasing	[31368510]	NA	NA	1126109	CHEMBL1450144
Classic_Motility_PM	3h incubation	Clofarabine	9.99e-6	1.064520929115226	50.7242334573837	NC1=NC(Cl)=NC2=C1N=CN2[C@@H]3O[C@H](CO)[C@@H](O)[C@@H]3F	enhances sperm motility	own	nucleoside analoge	NA	NA	NA	human	sperm	motility	enhancing	NA	http://www.bindingdb.org/bind/chemsearch/marvin/MolStructure.jsp?monomerid=50247921	https://go.drugbank.com/drugs/DB00631	119182	CHEMBL1750
Classic_Motility_PM	3h incubation	Trequinsin hydrochloride	9.99e-6	1.6543535821537256	76.12684754267289	O=C(N/1C)N2C(C3=CC(OC)=C(C=C3CC2)OC)=CC1=N/C4=C(C=C(C=C4C)C)C	increases hyperactivated sperm;increases penetration index;increases motility	own_published	enzyme	PDE	in vitro	NA	human	sperm	motility/capacitation/ca_p4	enhancing	[31368510]	NA	NA	5537	CHEMBL285913|CHEMBL588593|CHEMBL1411581
Classic_Motility_PM	3h incubation	NNC 55-0396 dihydrochloride	9.99e-6	0.5925991131843589	16.290370358227	FC1=CC(CC[C@@](CCN(C)CCCC2=NC(C=CC=C3)=C3N2)(OC(C4CC4)=O)[C@H]5C(C)C)=C5C=C1	blocks ccl-20 induced ca2+ response	published	channel inhibitor	CatSper	in vitro	NA	human	sperm	ca_p4	blocking	[29207656]	http://www.bindingdb.org/bind/chemsearch/marvin/MolStructure.jsp?monomerid=50461301	NA	9957280	CHEMBL1551597
Classic_Motility_PM	3h incubation	Mibefradil	9.99e-6	1.8941037043910836	16.376991615196303	CN(CCCC1=NC2=C(C=CC=C2)N1)CC[C@](CC3)(OC(COC)=O)[C@@H](C(C)C)C4=C3C=C(F)C=C4	blocks ccl-20 induced ca2+ response;blocks progesterone induced ca2+ response	published	channel inhibitor	CatSper	in vitro	NA	human	sperm	ca_p4	blocking	[29207656]	NA	NA	60663	CHEMBL45816
Classic_Motility_PM	3h incubation	H 89 dihydrochloride	9.99e-6	1.5439427024073475	21.923874203026816	O=S(C1=CC=CC2=CN=CC=C21)(NCCNC/C=C/C3=CC=C(Br)C=C3)=O	evokes Ca2+ signaling in sperm cells w/o P4	published	kinase	PKA	in vitro	NA	human	sperm	ca	increasing	[32703901]	NA	NA	449241	CHEMBL104264
Classic_Motility_PM	3h incubation	Anandamide	9.99e-6	0.9150512360574068	8.757965122430566	O=C(CCC/C=C\C/C=C\C/C=C\C/C=C\CCCCC)NCCO	reduces sperm motility	published	channel blocker	Hv1	NA	NA	NA	NA	motility/capacitation	downregulating/increasing	[31254725]	http://www.bindingdb.org/bind/chemsearch/marvin/MolStructure.jsp?monomerid=22988	NA	5281969	CHEMBL15848
Classic_Motility_PM	3h incubation	IBMX	9.99e-6	1.7403490342274943	40.49390081179239	O=C(N(C1=O)C)C2=C(N=CN2)N1CC(C)C	NA	published	enzyme	PDE	NA	NA	human	sperm	capacitation	enhancing	[28025393]	NA	NA	3758	CHEMBL275084
Classic_Motility_PM	3h incubation	Nafamostat	9.99e-6	2.06127222535475	-19.434193059573516	O=C(OC1=CC2=CC=C(C(N)=N)C=C2C=C1)C3=CC=C(NC(N)=N)C=C3	interferes with liquefaction;reduces sperm motility	published	enzyme	serine protease inhibitor	in vitro	NA	human	sperm	motility_liquefaction	downregulating	[8046020, 32529252]	http://www.bindingdb.org/bind/chemsearch/marvin/MolStructure.jsp?monomerid=50063698	https://go.drugbank.com/drugs/DB12598	4413	CHEMBL273264
Classic_Motility_PM	3h incubation	CTFRinh-172	9.99e-6	0.8083253404993914	4.254277081124602	OC(C1=CC=C(/C=C2C(N(C3=CC=CC(C(F)(F)F)=C3)C(S\2)=S)=O)C=C1)=O	blocks progesterone induced acrosome reaction;blocks sperm hyperactivation;blocks rhZP3 induced acrosome reaction	published	channel inhibitor	CFTR	in vitro	NA	human	sperm	acrosome	blocking	[19923167]	NA	NA	504670	NA
Classic_Motility_PM	3h incubation	2-Guanidinobenzimidazole	9.99e-6	0.9720004581295651	13.040984141608302	N=C(N)NC1=NC(C=CC=C2)=C2N1	reduces sperm motility	published	channel blocker	Hv1	in vitro	NA	bovine	sperm	motility/capacitation	downregulating/increasing	[31254725; 26365828]	NA	NA	36149	NA
Classic_Motility_PM	3h incubation	n-[4-(4-Chlorophenyl)-1,3-thiazol-2-yl]guanidine	9.99e-6	1.4786305353598543	24.040816078659574	N=C(NC1=NC(C2=CC=C(C=C2)Cl)=CS1)N	NA	published	channel blocker	Hv1	in vitro	NA	NA	oocytes	motility/capacitation	downregulating/increasing	[26365828]	NA	NA	3785911	CHEMBL358647
Classic_Motility_PM	3h incubation	UK 78282 hydrochloride	9.99e-6	1.571328519883376	19.97828752549433	COC1=CC=C(CCCN2CCC(CC2)COC(C3=CC=CC=C3)C4=CC=CC=C4)C=C1	p4 evoked ca2+ response	published	channel blocker	KV1.3_KV1.4	in vitro	NA	human	sperm	ca_p4	increasing	[31368510]	NA	NA	656768	CHEMBL9653
Classic_Motility_PM	3h incubation	Tafenoquine	9.99e-6	3.6339203595423903	-85.3406773069266	FC(F)(C1=CC=CC(OC2=C(C=C(C3=C2C(C)=CC(OC)=N3)NC(CCCN)C)OC)=C1)F	NA	own	antimicrobial	NA	NA	NA	human	sperm	acrosome	increasing	NA	NA	https://go.drugbank.com/drugs/DB06608	115358	CHEMBL298470
Classic_Motility_PM	3h incubation	Imiquimod	9.99e-6	1.6499893526047424	49.30082595332195	NC1=NC2=C(C=CC=C2)C3=C1N=CN3CC(C)C	reduction of sperm motility;only sperm with X chr	own_published	receptor agonist	TLR	in vitro	NA	mouse	sperm	motility	downregulating	NA	http://www.bindingdb.org/bind/chemsearch/marvin/MolStructure.jsp?monomerid=50240849	https://go.drugbank.com/drugs/DB00724	57469	CHEMBL1282
Classic_Motility_PM	3h incubation	Phenanthroline	9.99e-6	0.1227315175923934	1.8011200727035437	C12=NC=CC=C1C=CC3=CC=CN=C23	inhibit proteolytic activity of PSA	published	enzyme	serine protease inhibitor	in vitro	NA	human	sperm	liquefaction	downregulating	[9092810, 32529252]	NA	NA	1318	CHEMBL415879
Classic_Motility_PM	3h incubation	Compound B4	9.99e-6	0.9933936811722868	7.687382043381619	O=C1C(NCC(OC)=O)=NNC(SCC(OCC)=O)=N1	reducing sperm motility	published	protein inhibitor	EPPIN	in vitro	NA	human	sperm	motility	downregulating	[26593445]	NA	NA	135412565	CHEMBL1455724
Classic_Motility_PM	3h incubation	Hexachlorophene	9.99e-6	4.054530372869713	-39.66771357673265	OC1=C(C=C(C(Cl)=C1CC2=C(C(Cl)=CC(Cl)=C2Cl)O)Cl)Cl	reduces sperm motility;blocks sAC	own_published	antimicrobial	NA	in vitro	NA	human	sperm	motility	downregulating	NA	NA	https://go.drugbank.com/drugs/DB00756	3598	CHEMBL496
Classic_Motility_PM	3h incubation	JQ1	9.99e-6	1.6645548935234884	27.35508681668879	O=C(OC(C)(C)C)C[C@@H]1N=C(C2=CC=C(Cl)C=C2)C3=C(SC(C)=C3C)N4C(C)=NN=C41	interferes with spermatogenesis;reduces sperm count;reduces motility	published	protein inhibitor	BRDT	both	mouse	mouse	sperm	spermatogenesis	inhibiting	[22901802]	http://www.bindingdb.org/bind/chemsearch/marvin/MolStructure.jsp?monomerid=50365262	NA	46907787	CHEMBL1957266
Classic_Motility_PM	3h incubation	Bithionol	9.99e-6	0.6595800535465461	11.413905449934724	OC(C(Cl)=C1)=C(C=C1Cl)SC2=CC(Cl)=CC(Cl)=C2O	blocks sAC	published	enzyme	sAC	in vitro	NA	recombinant protein	NA	capacitation	downregulating	[26961873; 32307523]	http://www.bindingdb.org/bind/chemsearch/marvin/MolStructure.jsp?monomerid=36880	https://go.drugbank.com/drugs/DB04813	2406	CHEMBL290106
Classic_Motility_PM	3h incubation	Ouabain	9.99e-6	2.301558176041518	-47.94335881338897	O[C@H]1[C@H](C)O[C@@H](O[C@H]2C[C@@H](O)[C@@]3(CO)[C@@](CC[C@]4([H])[C@]3([H])[C@H](O)C[C@@]5(C)[C@]4(O)CC[C@@H]5C6=CC(OC6)=O)(O)C2)[C@H](O)[C@@H]1O	reduces sperm motility	published	transporter	Na,K-ATPase alpha 4	in vitro	rat	NA	sperm	motility/capacitation	downregulating	[ 29291372]	http://www.bindingdb.org/bind/chemsearch/marvin/MolStructure.jsp?monomerid=50286739	https://go.drugbank.com/drugs/DB01092	439501	CHEMBL222863
Classic_Motility_PM	3h incubation	CYM 5442 hydrchloride	9.99e-6	1.7063208748684084	39.95452163334436	OCCNC1C2=CC=CC(C3=NOC(C4=CC(OCC)=C(OCC)C=C4)=N3)=C2CC1	reduces sperm motility;induces acrosome reaction	own	receptor agonist	S1P1	in vitro	NA	human	sperm	acrosome	increasing	NA	http://www.bindingdb.org/bind/chemsearch/marvin/MolStructure.jsp?monomerid=427452	NA	25110406	CHEMBL3922179
Classic_Motility_PM	3h incubation	Hesperadin hydrochloride	9.99e-6	3.8127303967969226	-44.83911246910623	O=S(NC1=CC(/C(C(N2)=O)=C(C3=CC=CC=C3)/NC4=CC=C(CN5CCCCC5)C=C4)=C2C=C1)(CC)=O	reduces sperm motility	own	kinase	Aurora B	in vitro	NA	human	sperm	motility	downregulating	NA	http://www.bindingdb.org/bind/chemsearch/marvin/MolStructure.jsp?monomerid=192753	NA	NA	NA
Classic_Motility_PM	3h incubation	Linsitinib	9.99e-6	1.4654294137188784	71.26655005085985	C[C@]1(O)C[C@](C2=NC(C3=CC=C(C=CC(C4=CC=CC=C4)=N5)C5=C3)=C6N2C=CN=C6N)([H])C1	NA	own	receptor kinase	IGF-1R	in vitro	NA	human	sperm	motility	enhancing	[25693802]	http://www.bindingdb.org/bind/chemsearch/marvin/MolStructure.jsp?monomerid=50315887	https://go.drugbank.com/drugs/DB06075	NA	NA
Classic_Motility_PM	3h incubation	NSC 697923	9.99e-6	9.83308493600198	-96.85657549815168	CC1=CC=C(C=C1)S(=O)(=O)C2=CC=C(O2)[N+](=O)[O-]	NA	own	enzyme	NfkappaB activation inhibtior	NA	NA	human	sperm	motility	downregulating	NA	http://www.bindingdb.org/bind/chemsearch/marvin/MolStructure.jsp?monomerid=83278	NA	394449	CHEMBL1698008
Classic_Motility_PM	3h incubation	TP 003	9.99e-6	1.2516075141410763	73.58427601815573	CC(O)(C1=C(F)C2=NC=C(C3=CC=C(F)C(C4=CC=C(F)C=C4C#N)=C3)N2C=C1)C	enhances sperm motility	own	receptor agonist	GABAA	NA	NA	human	sperm	motility	enhancing	NA	NA	NA	10001434	CHEMBL4303606
Classic_Motility_PM	3h incubation	AZD 7762 hydrochloride	9.99e-6	2.294790831689008	-35.35272151273755	NC(NC1=C(C(N[C@H]2CCCNC2)=O)SC(C3=CC(F)=CC=C3)=C1)=O	NA	own	kinase	Chk1/Chk2	NA	NA	human	sperm	motility	downregulating	NA	NA	NA	11152667	CHEMBL2041933
Classic_Motility_PM	3h incubation	TAE226	9.99e-6	0.3087819762880004	9.365484405378211	CNC(C1=CC=CC=C1NC2=NC(NC3=CC=C(N4CCOCC4)C=C3OC)=NC=C2Cl)=O	NA	inferred	kinase	FAK	NA	NA	NA	NA	motility	enhancing	NA	http://www.bindingdb.org/bind/chemsearch/marvin/MolStructure.jsp?monomerid=50334594	https://go.drugbank.com/drugs/DB07460	9934347	CHEMBL458997
Classic_Motility_PM	3h incubation	CZC 25146	9.99e-6	3.4519154888194223	-32.758368706666644	COC1=CC(N2CCOCC2)=CC=C1NC3=NC=C(C(NC4=CC=CC=C4NS(C)(=O)=O)=N3)F	LRRK2 neuronal toxicity	own	kinase	LRRK2	both	rat_human	rat_human	primary neurons	motility	downregulating	[21812418]	http://www.bindingdb.org/bind/chemsearch/marvin/MolStructure.jsp?monomerid=50436423	NA	44252884	CHEMBL2397014
Classic_Motility_PM	3h incubation	Tak-063	9.99e-6	1.4873686631761367	64.77976629566524	FC1=C(N2N=C(C3=CC=NN3C4=CC=CC=C4)C(C(OC)=C2)=O)C=CC(N5C=CC=N5)=C1	enhances sperm motility	own	enzyme	PDE	NA	NA	human	sperm	motility	enhancing	NA	NA	NA	46848915	CHEMBL3989972
Classic_Motility_PM	3h incubation	Resiquimod	9.99e-6	4.547472681198855	-66.10548535373093	OC(C)(C)CN1C(COCC)=NC2=C1C3=CC=CC=C3N=C2N	reduction of sperm motility;only sperm with X chr	own_published	receptor agonist	TLR	in vitro	NA	mouse	sperm	motility	downregulating	NA	http://www.bindingdb.org/bind/chemsearch/marvin/MolStructure.jsp?monomerid=50241029	https://go.drugbank.com/drugs/DB06530	159603	CHEMBL383322
Classic_Motility_PM	3h incubation	Miglustat	9.99e-6	0.8018846821108193	9.627356608662964	O[C@@]1([H])[C@@](O)([H])CN(CCCC)[C@](CO)([H])[C@@]1([H])O	intereferes with spermatogenesis	published	enzyme	GCS	in vivo	mouse	NA	sperm	motility_spermatogenesis	downregulating	[12477936]	http://www.bindingdb.org/bind/chemsearch/marvin/MolStructure.jsp?monomerid=18355	https://go.drugbank.com/drugs/DB00419	71299590	NA
Classic_Motility_PM	3h incubation	Tideglusib	9.99e-6	0.0921000104505753	-2.593877193182015	O=C(N1CC2=CC=CC=C2)N(C3=CC=CC4=CC=CC=C34)SC1=O	spermicidial;vaginal treatment	published	kinase	GSK-3beta	both	rabbit	human	sperm	viability	decreasing	[32550526]	http://www.bindingdb.org/bind/chemsearch/marvin/MolStructure.jsp?monomerid=50166940	https://go.drugbank.com/drugs/DB12129	11313622	CHEMBL3545157
Classic_Motility_PM	3h incubation	Cyclosporin A	9.99e-6	0.2873194741883458	-5.994682118328088	O[C@H]([C@H](C)C/C=C/C)[C@@H](C(N[C@H](C(N(C)CC(N(C)[C@H](C(N[C@H](C(N(C)[C@H](C(N[C@H]1C)=O)CC(C)C)=O)C(C)C)=O)CC(C)C)=O)=O)CC)=O)N(C)C([C@H](C(C)C)N(C)C([C@H](CC(C)C)N(C)C([C@H](CC(C)C)N(C)C([C@@H](C)NC1=O)=O)=O)=O)=O	blocks progesterone induced acrosome reaction	published	enzyme	PP2B	in vitro	NA	human	sperm	acrosome_p4	downregulating	[27696749]	http://www.bindingdb.org/bind/chemsearch/marvin/MolStructure.jsp?monomerid=50022815	https://go.drugbank.com/drugs/DB00091	5284373	CHEMBL160
Classic_Motility_PM	3h incubation	Torin 2	9.99e-6	1.4153869884066572	76.34565743004127	NC1=NC=C(C2=CC3=C(N=CC(C=C4)=C3N(C5=CC(C(F)(F)F)=CC=C5)C4=O)C=C2)C=C1	enhances sperm motility	own	kinase	mTOR	NA	NA	human	sperm	motility	enhancing	NA	http://www.bindingdb.org/bind/chemsearch/marvin/MolStructure.jsp?monomerid=50341209	NA	51358113	CHEMBL1765602
Classic_Motility_PM	3h incubation	666-15	9.99e-6	5.073665125041262	-90.98860333766186	NCCCOC1=CC2=CC=CC=C2C=C1C(NCCOC3=C(C(NC4=CC=C(Cl)C=C4O)=O)C=C5C=CC=CC5=C3)=O	reduces sperm motility;induces acrosome reaction	own	protein inhibitor	CREB	in vitro	NA	human	sperm	acrosome	increasing	NA	NA	NA	71566397	CHEMBL3582491
Classic_Motility_PM	3h incubation	SLM 6031434 hydrochloride	9.99e-6	8.365774805722499	-94.91765913723351	CCCCCCCCOC1=C(C(F)(F)F)C=C(C2=NOC([C@@]3([H])N(C(N)=N)CCC3)=N2)C=C1	induces acrosome reaction	own	kinase	Sphk2	in vitro	NA	human	sperm	acrosome	increasing	NA	http://www.bindingdb.org/bind/chemsearch/marvin/MolStructure.jsp?monomerid=50514480	NA	131981195	CHEMBL4595333
Classic_Motility_PM	3h incubation	GSK1904529A	9.99e-6	0.749629418905958	36.26821285574604	O=C(C1=CC(C2=C(N(C=CC=C3)C3=N2)C4=NC(NC5=CC(CC)=C(C=C5OC)N6CCC(N7CCN(S(=O)(C)=O)CC7)CC6)=NC=C4)=CC=C1OC)NC8=C(C=CC=C8F)F	inhibition of hyperactive motility	published	receptor kinase	IGF-1R	in vitro	NA	human	sperm	capacitation	downregulating	[25693802]	http://www.bindingdb.org/bind/chemsearch/marvin/MolStructure.jsp?monomerid=50256480	NA	25124816	CHEMBL466397
Classic_Motility_PM	3h incubation	T16Ainh-A01	9.99e-6	0.1465508690513488	1.9411797151155816	CCC1=C(N=C(NC1=O)SCC(NC2=NC(C3=CC=C(C=C3)OC)=CS2)=O)C	blocks acrosome reaction in conjunction w. rhZP3	published	channel inhibitor	TMEM16A	in vitro	NA	human	sperm	acrosome	blocking	[22473777]	NA	NA	135460621	CHEMBL1299863
Classic_Motility_PM	3h incubation	BPO-27	9.99e-6	2.5135356100415644	32.62878683482269	CN(C1=C2N(C(C3=CC=CC=C3)=C1C(N4C)=O)C(C=C(C=C5)C(O)=O)=C5O[C@@]2([H])C(O6)=CC=C6Br)C4=O	NA	patent	channel inhibitor	CFTR	NA	NA	NA	NA	acrosome	blocking	NA	http://www.bindingdb.org/bind/chemsearch/marvin/MolStructure.jsp?monomerid=50353351	NA	71108905	CHEMBL2386372
Classic_Motility_PM	3h incubation	Tacrolimus	9.99e-6	0.7366071900064757	-17.7254564610549	C[C@@](C[C@]([C@@]1([H])O[C@](C(C(N2[C@]([H])(C(O[C@]([C@]([C@@](C3)([H])O)([H])C)([H])/C(C)=C/[C@]4([H])CC[C@](O)([H])[C@@](OC)([H])C4)=O)CCCC2)=O)=O)(O)[C@@](C)([H])C[C@]1([H])OC)([H])OC)([H])C/C(C)=C/[C@](CC=C)([H])C3=O	blocks progesterone induced acrosome reaction	published	enzyme	PP2B	in vitro	NA	human	sperm	acrosome_p4	downregulating	[27696749]	http://www.bindingdb.org/bind/chemsearch/marvin/MolStructure.jsp?monomerid=50030448	https://go.drugbank.com/drugs/DB00864	445643	CHEMBL269732|CHEMBL66247
Classic_Motility_PM	3h incubation	Fenvalerate	9.99e-6	0.0770369941801244	3.764850155524013	CC(C)C(C1=CC=C(C=C1)Cl)C(OC(C#N)C2=CC(OC3=CC=CC=C3)=CC=C2)=O	blocks progesterone induced acrosome reaction	published	enzyme	PP2B	in vitro	NA	human	sperm	acrosome_p4	downregulating	[27696749]	NA	NA	3347	CHEMBL492491
Classic_Motility_PM	3h incubation	Herbimycin a	9.99e-6	2.6951525413276207	-37.644429460476026	C[C@](C[C@]([C@]([C@@](/C=C([C@]([C@@](/C=C/C=C(C(NC(C1=O)=C2)=O)\C)([H])OC)([H])OC(N)=O)\C)([H])C)([H])OC)([H])OC)([H])[C@](OC)([H])C1=CC2=O	blocks progesterone induced acrosome reaction;blocks progesterone induced ca2+ response	published	kinase	Tyr	in vitro	NA	human	sperm	acrosome_p4/ca_p4	downregulating	[27696749]	NA	NA	6436247	CHEMBL479533
Classic_Motility_PM	3h incubation	Sodium orthovanadate	9.99e-6	0.657743397231282	13.770233047517255	[O-][V]([O-])([O-])=O	blocks progesterone induced acrosome reaction;blocks progesterone induced ca2+ response	published	enzyme	Tyr phosphatase	in vitro	NA	human	sperm	acrosome_p4/ca_p4	downregulating	[27696749]	NA	NA	61672	CHEMBL179166
Classic_Motility_PM	3h incubation	KT 5720	9.99e-6	0.8458215158811373	16.648065238846833	CCCCCCOC([C@@]1(O)[C@]2(C)N3C4=CC=CC=C4C(C3=C56)=C(CNC7=O)C7=C6C8=CC=CC=C8N5[C@](O2)([H])C1)=O	evokes Ca2+ signaling in sperm cells w/o P4	published	kinase	PKA	in vitro	NA	human	sperm	ca	increasing	[32703901]	NA	NA	454202	NA
Classic_Motility_PM	3h incubation	PF 431396	9.99e-6	1.2133455454592543	29.86069904097308	CN(C1=CC=CC=C1CNC2=NC(NC3=CC(C4)=C(C=C3)NC4=O)=NC=C2C(F)(F)F)S(=O)(C)=O	blocks capacitation	published	kinase	FAK_PYK2	in vitro	NA	mouse	sperm	capacitation	downregulating	[27226326]	NA	NA	11598628	CHEMBL472212
Classic_Motility_PM	3h incubation	NVP-AEW541	9.99e-6	2.192025919394659	31.91963708100152	NC1=C(C(C2=CC(OCC3=CC=CC=C3)=CC=C2)=CN4[C@@]5([H])C[C@](CN6CCC6)([H])C5)C4=NC=N1	inhibition of hyperactive motility	published	receptor kinase	IGF-1R	in vitro	NA	human	sperm	capacitation	downregulating	NA	http://www.bindingdb.org/bind/chemsearch/marvin/MolStructure.jsp?monomerid=185145	NA	NA	NA
Classic_Motility_PM	3h incubation	PD 146176	9.99e-6	1.4089116451837258	-74.3750033592146	C12=C(C3=CC=CC=C3SC2)NC4=CC=CC=C14	antagonizing ROS effects	own_published	enzyme	15-LOX	NA	NA	human	sperm	motility	downregulating	[29546268]	http://www.bindingdb.org/bind/chemsearch/marvin/MolStructure.jsp?monomerid=50208823	NA	297589	CHEMBL180917
Classic_Motility_PM	3h incubation	Esomeprazole	9.99e-6	1.2915020336540135	37.02089474918617	CC1=CN=C(C(C)=C1OC)C[S@+]([O-])C(N2)=NC3=C2C=C(C=C3)OC	reduces sperm motility	published	enzyme	ChAT	in vitro	NA	human	sperm	motility	downregulating	[32866455]	NA	https://go.drugbank.com/drugs/DB00736	9568614	CHEMBL1201320
Classic_Motility_PM	3h incubation	LRRK2-IN-1	9.99e-6	1.5733975803850493	57.212001437611534	CN1CCN(C2CCN(C(C3=CC(OC)=C(C=C3)NC4=NC=C(C(N(C5=CC=CC=C56)C)=N4)N(C)C6=O)=O)CC2)CC1	NA	own	kinase	LRRK2	NA	NA	human	sperm	motility	enhancing	NA	http://www.bindingdb.org/bind/chemsearch/marvin/MolStructure.jsp?monomerid=50379529	NA	46843906	CHEMBL2012582
Classic_Motility_PM	3h incubation	CCR6 inhibitor 1	9.99e-6	1.0430373420229695	25.52081844762848	FC(F)(C1=CN=C(N[C@]2([H])CC[C@](S(=O)(C3=CC=C(C=C3)C4=CC(C(N)=O)=NC=C4)=O)([H])CC2)C=C1)F	potentially blocks acrosome reaction	inferred from antibody study	receptor agonist	CCR6	in vitro	NA	human	sperm	motility	enhancing	[32412043; 29207656]	http://www.bindingdb.org/bind/chemsearch/marvin/MolStructure.jsp?monomerid=50463591	NA	NA	NA
Classic_Motility_PM	3h incubation	Tamsulosin	9.99e-6	1.204800028141219	17.27557413612586	CCOC1=CC=CC=C1OCCN[C@@](C)([H])CC2=CC(S(=O)(N)=O)=C(C=C2)OC	intereferes with ejaculation	published	receptor antagonist	alpha1-adrenergic	in vivo	human	NA	sperm	motility_spermatogenesis_ejaculation	downregulating	[19201696]	http://www.bindingdb.org/bind/chemsearch/marvin/MolStructure.jsp?monomerid=50060964	https://go.drugbank.com/drugs/DB00706	129211	CHEMBL836
Classic_Motility_PM	3h incubation	Pristimerin	9.99e-6	6.78986629702798	-100	CC1=C(C(C=C2[C@](C)(CC[C@@]3(C)[C@]([H])(C[C@](C(OC)=O)(CC4)C)[C@@]4(C)CC[C@]53C)C5=CC=C12)=O)O	reduces sperm motility	published_own	enzyme	ABHD2	in vitro	NA	human	sperm	motility/ca_p4	downregulating	[28507119;29305558]	http://www.bindingdb.org/bind/chemsearch/marvin/MolStructure.jsp?monomerid=50481947	NA	159516	CHEMBL54804
Classic_Motility_PM	3h incubation	Alexidine dihydrochloride	9.99e-6	6.814742916871211	-99.93617422058333	CCCCC(CC)C/N=C(N)/N/C(N)=N/CCCCCC/N=C(N)/N/C(N)=N/CC(CC)CCCC	inhibition of PTPMT1;paper not sperm related	published	enzyme	PTPMT1	in vitro	NA	recombinant protein	NA	motility/viability	downregulating	[20167843]	NA	NA	2090	CHEMBL1195210
Classic_Motility_PM	3h incubation	BMS-189453	9.99e-6	1.2027830994767026	18.78583721798424	CC1(C)C(C=CC(/C=C/C2=CC=C(C=C2)C(O)=O)=C3)=C3C(C4=CC=CC=C4)=CC1	interferes with spermatogenesis	published	receptor antagonist	retinoic acid	in vivo	rat	NA	sperm	spermatogenesis	inhibiting	NA	http://www.bindingdb.org/bind/chemsearch/marvin/MolStructure.jsp?monomerid=50178961	NA	9875424	CHEMBL2385268
Classic_Motility_PM	3h incubation	bpV(phen)	9.99e-6	0.1297975965825114	-1.9404732850597628	C1=CC2=C(C3=C(C=CC=N3)C=C2)N=C1.O.O.O.[OH-].OO.OO.[K+].[V]	blocks progesterone induced acrosome reaction;blocks progesterone induced ca2+ response	published	enzyme	Tyr phosphatase	in vitro	NA	human	sperm	acrosome_p4/ca_p4	downregulating	[27696749]	NA	NA	16760322	NA
Classic_Motility_PM	3h incubation	Oprea1_544341	9.99e-6	1.2436863312530682	40.614643639075766	CC1=CC=C(C=C1)S(=O)(=O)C2=C(N(C3=NC4=CC=CC=C4N=C23)CC(C5=CC=C(C=C5)[N+](=O)[O-])O)N	reduces sperm motility;role of glycolysis in sperm motility	published	enzyme	GAPDS	both	mice	mouse	sperm	motility	downregulating	[26921398;15546993]	NA	NA	4079380	NA
Classic_Motility_PM	3h incubation	Urinastatin	9.99e-6	0.8485539842072517	12.06122833311567	C1(C2=CC=CO2)OCC3(CCC=CC3)CO1	interferes with liquefaction;reduces sperm motility	published	enzyme	serine protease inhibitor	in vitro	NA	human	sperm	motility	downregulating	[8046020]	NA	NA	105102	NA
Classic_Motility_PM	3h incubation	MJ33	9.99e-6	0.3124755217492045	-6.91738664855256	CCCCCCCCCCCCCCCCOCC(COCC(F)(F)F)OP([O-])(OC)=O	prevents capacitation-associated tyrosinephosphorylation by PKA	published	enzyme	PRD	in vitro	NA	human	sperm	viability/acrosome reaction	downregulating	[28025393]	NA	NA	5051741	NA
Classic_Motility_PM	3h incubation	Forskolin	9.99e-6	0.2264608917202476	3.8168796810065686	CC(O[C@]1([H])[C@]2(C)[C@@](C(C[C@](C)(C=C)O2)=O)(O)[C@]3(C)C(C(C)(CC[C@]3([H])O)C)[C@]1([H])O)=O	stimulates acrosome reaction	published	kinase	PKA	in vitro	NA	human	sperm	acrosome	increasing	[7768751]	http://www.bindingdb.org/bind/chemsearch/marvin/MolStructure.jsp?monomerid=50010261	https://go.drugbank.com/drugs/DB02587	5702265	NA
Classic_Motility_PM	3h incubation	183	9.99e-6	0.9932468982773996	19.14283080782908	O=C(N1C(CC2=CC=CC=C2)CCCC1)N3CCCCC3	reduces acrosome reaction	published	enzyme	ABHD2	in vitro	NA	mouse	sperm	acrosome_p4	blocking	[31525885]	NA	NA	NA	NA
Classic_Motility_PM	3h incubation	Compound 19	9.99e-6	4.626856195060604	-90.0877601078807	COC1=CC(C2CCN(C)CC2)=CC=C1NC3=NC=C(Cl)C(NC4=C(S(NC)(=O)=O)C=CC=C4)=N3	blocks TSSK; similarity to brigatinib	published	kinase	TSSK2	in vitro	NA	recombinant protein	NA	motility	downregulating	[28952188]	NA	NA	NA	NA
Classic_Motility_PM	3h incubation	ASI-8	9.99e-6	1.5721715686854978	-14.682273212572028	O=C(C1=CC=CC(OCC2=NC3=CC=CC=C3N2)=C1)C4=NON=C4N	blocks sAC	published	enzyme	sAC	in vitro	NA	recombinant protein	NA	capacitation	downregulating	[26961873; 24616449; 32307523]	NA	NA	73386680	NA
Classic_Motility_PM	3h incubation	68853496	9.99e-6	1.602573930737747	-12.98239687740268	O=C(C1=C(C2=CC(NS(C3=CC=C(C=C3)C(C)(C)C)(=O)=O)=CN=C2N1)C4=CC=CC=C4)N[C@]5([H])[C@@](O)([H])CCC5	NA	patent	NA	NA	NA	NA	NA	NA	capacitation	downregulating	NA	NA	NA	25215041	NA
Classic_Motility_PM	3h incubation	CCR6 inhibitor	9.99e-6	1.34923594667137	7.862712578772069	O=C(C1=C2N=CC=CC2=C(C=C1)C3=C(C(OC(F)(F)F)=CC=C3NS(C4=CC(F)=C(C=C4)C(C)(C)C)(=O)=O)F)O	NA	patent	NA	NA	NA	NA	NA	NA	motility	enhancing	NA	NA	NA	118143215	NA
Classic_Motility_PM	3h incubation	HC-056456	9.99e-6	0.5338595265842657	-29.096726257775146	[O-][N+]1=C(C(C2=CC=CS2)=O)C(C(C3=CC=CS3)=O)=NO1	blocks ca2+ and Na+ entry;blocks onset of hyperactive motility	published	channel blocker	CatSper	in vitro	NA	mouse	sperm	motility/capacitation	downregulating	[19718436]	http://www.bindingdb.org/bind/chemsearch/marvin/MolStructure.jsp?monomerid=35361	NA	573747	CHEMBL570345
Classic_Motility_PM	3h incubation	Nicotinamid	9.99e-6	2.9475993881301186	-10.701115673555185	C1=CC(=CN=C1)C(=O)N	NA	NA	NA	NA	NA	NA	NA	NA	NA	NA	NA	http://www.bindingdb.org/bind/chemsearch/marvin/MolStructure.jsp?monomerid=27507	https://go.drugbank.com/drugs/DB02701	936	CHEMBL1140
Classic_Motility_PM	3h incubation	B07 hydrochloride	9.99e-6	0.6508366890203482	3.74461309860028	FC1=CC=C(C=C1)CN(CC2)CCN2CCCN(C3=CC(Cl)=C(C)C=C3)C(C4CCN(C(C)=O)CC4)=O	reduction of sperm motility	published	receptor antagonist	CCR5	both	rabbit	human	sperm	motility	downregulating	[29496533]	NA	NA	51038251	CHEMBL2017374|CHEMBL2021684
Classic_Motility_PM	3h incubation	LRE1	9.99e-6	3.6741837547591625	-21.381848313569872	ClC1=CC(N(C2CC2)CC3=CC=CS3)=NC(N)=N1	prevents hyperactivation	published	soluble adenylyl cyclase	sAC	in vitro	human	NA	sperm	capacitation	downregulating	NA	NA	NA	47279808	CHEMBL4876469|CHEMBL4876469
Classic_Motility_PM	3h incubation	Alfuzosin	2.991e-5	3.00694356675442	16.38050469633434	O=C(C1OCCC1)NCCCN(C2=NC3=C(C=C(OC)C(OC)=C3)C(N)=N2)C	interferes with ejaculation	published	receptor antagonist	alpha1-adrenergic	in vivo	human	NA	sperm	spermatogenesis	inhibiting	NA	http://www.bindingdb.org/bind/chemsearch/marvin/MolStructure.jsp?monomerid=50033110	https://go.drugbank.com/drugs/DB00346	2092	CHEMBL709
Classic_Motility_PM	3h incubation	Niflumic acid	2.991e-5	0.2961450196620888	4.6756664737978015	FC(F)(C1=CC(NC2=C(C(O)=O)C=CC=N2)=CC=C1)F	blocks acrosome reaction in conjunction w. rhZP3	published	channel inhibitor	TMEM16A	in vitro	NA	human	sperm	acrosome	blocking	[22473777]	http://www.bindingdb.org/bind/chemsearch/marvin/MolStructure.jsp?monomerid=85507	https://go.drugbank.com/drugs/DB04552	4488	CHEMBL63323
Classic_Motility_PM	3h incubation	Dipyridamole	2.991e-5	1.1692978456576986	58.32873659553588	OCCN(CCO)C(N=C1N2CCCCC2)=NC3=C1N=C(N(CCO)CCO)N=C3N4CCCCC4	enhances sperm motility	own_published	enzyme	PDE	in vitro	NA	human	sperm	motility	enhancing	NA	http://www.bindingdb.org/bind/chemsearch/marvin/MolStructure.jsp?monomerid=23620	NA	3108	CHEMBL932
Classic_Motility_PM	3h incubation	Disulfiram	2.991e-5	6.816210857349979	-99.93435673607732	S=C(N(CC)CC)SSC(N(CC)CC)=S	immotile sperm;spermicidial	own_published	enzyme	ALDH	both	rabbit	human	sperm	motility	downregulating	[27084496;4139184]	http://www.bindingdb.org/bind/chemsearch/marvin/MolStructure.jsp?monomerid=50058655	https://go.drugbank.com/drugs/DB00822	3117	CHEMBL964
Classic_Motility_PM	3h incubation	Gossypol	2.991e-5	0.2825810865482394	-8.53697792216761	OC1=C(C2=C(O)C3=C(C=C2C)C(C(C)C)=C(O)C(O)=C3C=O)C(C)=CC4=C1C(C=O)=C(O)C(O)=C4C(C)C	causes azoospermia	published	mineralcorticoid	NA	in vivo	rat_human	NA	sperm	viability	downregulating	[12020773]	http://www.bindingdb.org/bind/chemsearch/marvin/MolStructure.jsp?monomerid=23223	NA	3503	CHEMBL51483
Classic_Motility_PM	3h incubation	Niclosamide	2.991e-5	1.2729346805799948	-30.149692081555337	C1=CC(=C(C=C1[N+](=O)[O-])Cl)NC(=O)C2=C(C=CC(=C2)Cl)O	shape abnormality	own_published	antimicrobial	NA	both	mouse	mouse	sperm	motility	downregulating	[3278217]	http://www.bindingdb.org/bind/chemsearch/marvin/MolStructure.jsp?monomerid=11242	https://go.drugbank.com/drugs/DB06803	4477	CHEMBL1448|CHEMBL1448
Classic_Motility_PM	3h incubation	Cloperastine hydrochloride	2.991e-5	9.665133453960408	-98.12285009410792	ClC1=CC=C(C(C2=CC=CC=C2)OCCN3CCCCC3)C=C1	reduces sperm motility	own	receptor antagonist	histamine H1	in vitro	NA	human	sperm	motility	downregulating	NA	NA	NA	2805	CHEMBL415087
Classic_Motility_PM	3h incubation	GW 843682X	2.991e-5	5.430754337373984	-69.5509349117071	O=C(N)C(S1)=C(OCC2=CC=CC=C2C(F)(F)F)C=C1N(C=NC3=C4)C3=CC(OC)=C4OC	enhances sperm motility	own	kinase	PLK	NA	NA	human	sperm	motility	enhancing	NA	http://www.bindingdb.org/bind/chemsearch/marvin/MolStructure.jsp?monomerid=25120	NA	9826308	CHEMBL514499
Classic_Motility_PM	3h incubation	GF 109203X	2.991e-5	0.1119341796150407	-7.215920523481034	O=C1C(C2=CNC3=C2C=CC=C3)=C(C(N1)=O)C(C4=CC=CC=C45)=CN5CCCN(C)C	blocks progesterone induced acrosome reaction;blocks progesterone induced ca2+ response	published	kinase	PKC	in vitro	NA	bovine	sperm	acrosome_p4/ca_p4	downregulating	[27696749]	http://www.bindingdb.org/bind/chemsearch/marvin/MolStructure.jsp?monomerid=2683	NA	2396	CHEMBL7463
Classic_Motility_PM	3h incubation	Ro 106-9920	2.991e-5	6.840025886615768	-99.9099102791682	[O-][S+](C1=CC=CC=C1)C(C=C2)=NN3C2=NN=N3	reduces sperm motility	own	protein inhibitor	NfkappaB activation inhibtior	NA	NA	human	sperm	motility	downregulating	NA	NA	NA	3906779	CHEMBL271023
Classic_Motility_PM	3h incubation	A23187	2.991e-5	6.78986629702798	-100	O=C(C1=CC=CN1)[C@@H](C)[C@@]([C@H](C)C[C@H]2C)([H])O[C@]2(CC[C@H]3C)O[C@@H]3CC4=NC(C(C(O)=O)=C5NC)=C(C=C5)O4	NA	own_published	antimicrobial	ionophore	NA	NA	human	sperm	motility/acrosome	decreasing/increasing	NA	NA	NA	11957499	CHEMBL1256686
Classic_Motility_PM	3h incubation	Genistein	2.991e-5	0.0105796717891592	0.5036134850575857	O=C(C(C1=CC=C(O)C=C1)=CO2)C3=C2C=C(O)C=C3O	blocks progesterone induced acrosome reaction;blocks progesterone induced ca2+ response	published	kinase	Tyr	in vitro	NA	human	sperm	acrosome_p4/ca_p4	downregulating	[27696749]	http://www.bindingdb.org/bind/chemsearch/marvin/MolStructure.jsp?monomerid=19459	https://go.drugbank.com/drugs/DB01645	5280961	CHEMBL44
Classic_Motility_PM	3h incubation	Leelamine hydrochloride	2.991e-5	3.096109596321132	-74.24746951703143	NC[C@@]1(CCC[C@]2([C@]1(CCC3=CC(C(C)C)=CC=C32)[H])C)C	p4 evoked ca2+ response	published	receptor agonist	CB1	in vitro	NA	human	sperm	ca_p4	increasing	[31368510]	NA	NA	62034	CHEMBL70488
Classic_Motility_PM	3h incubation	FPL 64176	2.991e-5	0.1448875595995477	-4.024438765819172	O=C(C(C(C(OC)=O)=C(C)N1)=C1C)C(C=CC=C2)=C2CC3=CC=CC=C3	p4 evoked ca2+ response	published	channel activator	Ca2+ channels	in vitro	NA	human	sperm	ca_p4	increasing	[31368510]	NA	NA	3423	CHEMBL93655
Classic_Motility_PM	3h incubation	Pha-665752	2.991e-5	3.561864767190813	-68.21877876759726	ClC1=C(CS(C2=CC(/C(C(N3)=O)=C/C4=C(C)C(C(N5CCC[C@@H]5CN6CCCC6)=O)=C(C)N4)=C3C=C2)(=O)=O)C(Cl)=CC=C1	p4 evoked ca2+ response	published	receptor kinase	MET	in vitro	NA	human	sperm	ca_p4	increasing	[31368510]	http://www.bindingdb.org/bind/chemsearch/marvin/MolStructure.jsp?monomerid=50242737	NA	10461815	CHEMBL450786
Classic_Motility_PM	3h incubation	JX 401	2.991e-5	0.9494701073869128	7.526263682431811	O=C(C1=CC=C(C=C1OC)SC)N2CCC(CC3=CC=CC=C3)CC2	p4 evoked ca2+ response	published	kinase	p38alpha	in vitro	NA	human	sperm	ca_p4	increasing	[31368510]	NA	NA	1126109	CHEMBL1450144
Classic_Motility_PM	3h incubation	Clofarabine	2.991e-5	0.7874119015526024	35.64235066014747	NC1=NC(Cl)=NC2=C1N=CN2[C@@H]3O[C@H](CO)[C@@H](O)[C@@H]3F	enhances sperm motility	own	nucleoside analoge	NA	NA	NA	human	sperm	motility	enhancing	NA	http://www.bindingdb.org/bind/chemsearch/marvin/MolStructure.jsp?monomerid=50247921	https://go.drugbank.com/drugs/DB00631	119182	CHEMBL1750
Classic_Motility_PM	3h incubation	Trequinsin hydrochloride	2.991e-5	1.4192431010199789	48.13142532318857	O=C(N/1C)N2C(C3=CC(OC)=C(C=C3CC2)OC)=CC1=N/C4=C(C=C(C=C4C)C)C	increases hyperactivated sperm;increases penetration index;increases motility	own_published	enzyme	PDE	in vitro	NA	human	sperm	motility/capacitation/ca_p4	enhancing	[31368510]	NA	NA	5537	CHEMBL285913|CHEMBL588593|CHEMBL1411581
Classic_Motility_PM	3h incubation	NNC 55-0396 dihydrochloride	2.991e-5	6.78986629702798	-100	FC1=CC(CC[C@@](CCN(C)CCCC2=NC(C=CC=C3)=C3N2)(OC(C4CC4)=O)[C@H]5C(C)C)=C5C=C1	blocks ccl-20 induced ca2+ response	published	channel inhibitor	CatSper	in vitro	NA	human	sperm	ca_p4	blocking	[29207656]	http://www.bindingdb.org/bind/chemsearch/marvin/MolStructure.jsp?monomerid=50461301	NA	9957280	CHEMBL1551597
Classic_Motility_PM	3h incubation	Mibefradil	2.991e-5	1.4402789538574208	25.679135974073763	CN(CCCC1=NC2=C(C=CC=C2)N1)CC[C@](CC3)(OC(COC)=O)[C@@H](C(C)C)C4=C3C=C(F)C=C4	blocks ccl-20 induced ca2+ response;blocks progesterone induced ca2+ response	published	channel inhibitor	CatSper	in vitro	NA	human	sperm	ca_p4	blocking	[29207656]	NA	NA	60663	CHEMBL45816
Classic_Motility_PM	3h incubation	H 89 dihydrochloride	2.991e-5	0.1522080034535611	3.914935330110314	O=S(C1=CC=CC2=CN=CC=C21)(NCCNC/C=C/C3=CC=C(Br)C=C3)=O	evokes Ca2+ signaling in sperm cells w/o P4	published	kinase	PKA	in vitro	NA	human	sperm	ca	increasing	[32703901]	NA	NA	449241	CHEMBL104264
Classic_Motility_PM	3h incubation	Anandamide	2.991e-5	0.6936402237641062	18.09084781300603	O=C(CCC/C=C\C/C=C\C/C=C\C/C=C\CCCCC)NCCO	reduces sperm motility	published	channel blocker	Hv1	NA	NA	NA	NA	motility/capacitation	downregulating/increasing	[31254725]	http://www.bindingdb.org/bind/chemsearch/marvin/MolStructure.jsp?monomerid=22988	NA	5281969	CHEMBL15848
Classic_Motility_PM	3h incubation	IBMX	2.991e-5	1.5593138087897611	53.85427703289752	O=C(N(C1=O)C)C2=C(N=CN2)N1CC(C)C	NA	published	enzyme	PDE	NA	NA	human	sperm	capacitation	enhancing	[28025393]	NA	NA	3758	CHEMBL275084
Classic_Motility_PM	3h incubation	Nafamostat	2.991e-5	4.478534242496687	-27.71013030621212	O=C(OC1=CC2=CC=C(C(N)=N)C=C2C=C1)C3=CC=C(NC(N)=N)C=C3	interferes with liquefaction;reduces sperm motility	published	enzyme	serine protease inhibitor	in vitro	NA	human	sperm	motility_liquefaction	downregulating	[8046020, 32529252]	http://www.bindingdb.org/bind/chemsearch/marvin/MolStructure.jsp?monomerid=50063698	https://go.drugbank.com/drugs/DB12598	4413	CHEMBL273264
Classic_Motility_PM	3h incubation	CTFRinh-172	2.991e-5	0.464045299288047	3.696405236770728	OC(C1=CC=C(/C=C2C(N(C3=CC=CC(C(F)(F)F)=C3)C(S\2)=S)=O)C=C1)=O	blocks progesterone induced acrosome reaction;blocks sperm hyperactivation;blocks rhZP3 induced acrosome reaction	published	channel inhibitor	CFTR	in vitro	NA	human	sperm	acrosome	blocking	[19923167]	NA	NA	504670	NA
Classic_Motility_PM	3h incubation	2-Guanidinobenzimidazole	2.991e-5	1.0120329886187451	13.980347174595442	N=C(N)NC1=NC(C=CC=C2)=C2N1	reduces sperm motility	published	channel blocker	Hv1	in vitro	NA	bovine	sperm	motility/capacitation	downregulating/increasing	[31254725; 26365828]	NA	NA	36149	NA
Classic_Motility_PM	3h incubation	n-[4-(4-Chlorophenyl)-1,3-thiazol-2-yl]guanidine	2.991e-5	1.062105457884487	14.505840488169564	N=C(NC1=NC(C2=CC=C(C=C2)Cl)=CS1)N	NA	published	channel blocker	Hv1	in vitro	NA	NA	oocytes	motility/capacitation	downregulating/increasing	[26365828]	NA	NA	3785911	CHEMBL358647
Classic_Motility_PM	3h incubation	UK 78282 hydrochloride	2.991e-5	0.3212318953366497	-8.533375969351786	COC1=CC=C(CCCN2CCC(CC2)COC(C3=CC=CC=C3)C4=CC=CC=C4)C=C1	p4 evoked ca2+ response	published	channel blocker	KV1.3_KV1.4	in vitro	NA	human	sperm	ca_p4	increasing	[31368510]	NA	NA	656768	CHEMBL9653
Classic_Motility_PM	3h incubation	Tafenoquine	2.991e-5	6.78986629702798	-100	FC(F)(C1=CC=CC(OC2=C(C=C(C3=C2C(C)=CC(OC)=N3)NC(CCCN)C)OC)=C1)F	NA	own	antimicrobial	NA	NA	NA	human	sperm	acrosome	increasing	NA	NA	https://go.drugbank.com/drugs/DB06608	115358	CHEMBL298470
Classic_Motility_PM	3h incubation	Imiquimod	2.991e-5	1.5821765828205476	51.173473654847015	NC1=NC2=C(C=CC=C2)C3=C1N=CN3CC(C)C	reduction of sperm motility;only sperm with X chr	own_published	receptor agonist	TLR	in vitro	NA	mouse	sperm	motility	downregulating	NA	http://www.bindingdb.org/bind/chemsearch/marvin/MolStructure.jsp?monomerid=50240849	https://go.drugbank.com/drugs/DB00724	57469	CHEMBL1282
Classic_Motility_PM	3h incubation	Phenanthroline	2.991e-5	0.9005240471889109	-21.179313613322016	C12=NC=CC=C1C=CC3=CC=CN=C23	inhibit proteolytic activity of PSA	published	enzyme	serine protease inhibitor	in vitro	NA	human	sperm	liquefaction	downregulating	[9092810, 32529252]	NA	NA	1318	CHEMBL415879
Classic_Motility_PM	3h incubation	Compound B4	2.991e-5	1.1972906624990085	-26.41792353426452	O=C1C(NCC(OC)=O)=NNC(SCC(OCC)=O)=N1	reducing sperm motility	published	protein inhibitor	EPPIN	in vitro	NA	human	sperm	motility	downregulating	[26593445]	NA	NA	135412565	CHEMBL1455724
Classic_Motility_PM	3h incubation	Hexachlorophene	2.991e-5	6.348241032466006	-63.90848004250877	OC1=C(C=C(C(Cl)=C1CC2=C(C(Cl)=CC(Cl)=C2Cl)O)Cl)Cl	reduces sperm motility;blocks sAC	own_published	antimicrobial	NA	in vitro	NA	human	sperm	motility	downregulating	NA	NA	https://go.drugbank.com/drugs/DB00756	3598	CHEMBL496
Classic_Motility_PM	3h incubation	JQ1	2.991e-5	1.4472305539333692	52.83954951917451	O=C(OC(C)(C)C)C[C@@H]1N=C(C2=CC=C(Cl)C=C2)C3=C(SC(C)=C3C)N4C(C)=NN=C41	interferes with spermatogenesis;reduces sperm count;reduces motility	published	protein inhibitor	BRDT	both	mouse	mouse	sperm	spermatogenesis	inhibiting	[22901802]	http://www.bindingdb.org/bind/chemsearch/marvin/MolStructure.jsp?monomerid=50365262	NA	46907787	CHEMBL1957266
Classic_Motility_PM	3h incubation	Bithionol	2.991e-5	6.204770289641158	-27.52112257412928	OC(C(Cl)=C1)=C(C=C1Cl)SC2=CC(Cl)=CC(Cl)=C2O	blocks sAC	published	enzyme	sAC	in vitro	NA	recombinant protein	NA	capacitation	downregulating	[26961873; 32307523]	http://www.bindingdb.org/bind/chemsearch/marvin/MolStructure.jsp?monomerid=36880	https://go.drugbank.com/drugs/DB04813	2406	CHEMBL290106
Classic_Motility_PM	3h incubation	Ouabain	2.991e-5	2.930013272836814	-52.20873001645526	O[C@H]1[C@H](C)O[C@@H](O[C@H]2C[C@@H](O)[C@@]3(CO)[C@@](CC[C@]4([H])[C@]3([H])[C@H](O)C[C@@]5(C)[C@]4(O)CC[C@@H]5C6=CC(OC6)=O)(O)C2)[C@H](O)[C@@H]1O	reduces sperm motility	published	transporter	Na,K-ATPase alpha 4	in vitro	rat	NA	sperm	motility/capacitation	downregulating	[ 29291372]	http://www.bindingdb.org/bind/chemsearch/marvin/MolStructure.jsp?monomerid=50286739	https://go.drugbank.com/drugs/DB01092	439501	CHEMBL222863
Classic_Motility_PM	3h incubation	CYM 5442 hydrchloride	2.991e-5	2.655761965271489	14.476130767048057	OCCNC1C2=CC=CC(C3=NOC(C4=CC(OCC)=C(OCC)C=C4)=N3)=C2CC1	reduces sperm motility;induces acrosome reaction	own	receptor agonist	S1P1	in vitro	NA	human	sperm	acrosome	increasing	NA	http://www.bindingdb.org/bind/chemsearch/marvin/MolStructure.jsp?monomerid=427452	NA	25110406	CHEMBL3922179
Classic_Motility_PM	3h incubation	Hesperadin hydrochloride	2.991e-5	3.962479705958285	-57.79643684434671	O=S(NC1=CC(/C(C(N2)=O)=C(C3=CC=CC=C3)/NC4=CC=C(CN5CCCCC5)C=C4)=C2C=C1)(CC)=O	reduces sperm motility	own	kinase	Aurora B	in vitro	NA	human	sperm	motility	downregulating	NA	http://www.bindingdb.org/bind/chemsearch/marvin/MolStructure.jsp?monomerid=192753	NA	NA	NA
Classic_Motility_PM	3h incubation	Linsitinib	2.991e-5	1.3534211762215609	65.08345645276383	C[C@]1(O)C[C@](C2=NC(C3=CC=C(C=CC(C4=CC=CC=C4)=N5)C5=C3)=C6N2C=CN=C6N)([H])C1	NA	own	receptor kinase	IGF-1R	in vitro	NA	human	sperm	motility	enhancing	[25693802]	http://www.bindingdb.org/bind/chemsearch/marvin/MolStructure.jsp?monomerid=50315887	https://go.drugbank.com/drugs/DB06075	NA	NA
Classic_Motility_PM	3h incubation	NSC 697923	2.991e-5	6.78986629702798	-100	CC1=CC=C(C=C1)S(=O)(=O)C2=CC=C(O2)[N+](=O)[O-]	NA	own	enzyme	NfkappaB activation inhibtior	NA	NA	human	sperm	motility	downregulating	NA	http://www.bindingdb.org/bind/chemsearch/marvin/MolStructure.jsp?monomerid=83278	NA	394449	CHEMBL1698008
Classic_Motility_PM	3h incubation	TP 003	2.991e-5	1.173749348275846	57.9078421569285	CC(O)(C1=C(F)C2=NC=C(C3=CC=C(F)C(C4=CC=C(F)C=C4C#N)=C3)N2C=C1)C	enhances sperm motility	own	receptor agonist	GABAA	NA	NA	human	sperm	motility	enhancing	NA	NA	NA	10001434	CHEMBL4303606
Classic_Motility_PM	3h incubation	AZD 7762 hydrochloride	2.991e-5	2.6716572752080325	-48.67995196266926	NC(NC1=C(C(N[C@H]2CCCNC2)=O)SC(C3=CC(F)=CC=C3)=C1)=O	NA	own	kinase	Chk1/Chk2	NA	NA	human	sperm	motility	downregulating	NA	NA	NA	11152667	CHEMBL2041933
Classic_Motility_PM	3h incubation	TAE226	2.991e-5	0.0748830579126754	3.961498375011474	CNC(C1=CC=CC=C1NC2=NC(NC3=CC=C(N4CCOCC4)C=C3OC)=NC=C2Cl)=O	NA	inferred	kinase	FAK	NA	NA	NA	NA	motility	enhancing	NA	http://www.bindingdb.org/bind/chemsearch/marvin/MolStructure.jsp?monomerid=50334594	https://go.drugbank.com/drugs/DB07460	9934347	CHEMBL458997
Classic_Motility_PM	3h incubation	CZC 25146	2.991e-5	4.603738064848704	-74.5199726881855	COC1=CC(N2CCOCC2)=CC=C1NC3=NC=C(C(NC4=CC=CC=C4NS(C)(=O)=O)=N3)F	LRRK2 neuronal toxicity	own	kinase	LRRK2	both	rat_human	rat_human	primary neurons	motility	downregulating	[21812418]	http://www.bindingdb.org/bind/chemsearch/marvin/MolStructure.jsp?monomerid=50436423	NA	44252884	CHEMBL2397014
Classic_Motility_PM	3h incubation	Tak-063	2.991e-5	1.5646963071819049	48.73646948349975	FC1=C(N2N=C(C3=CC=NN3C4=CC=CC=C4)C(C(OC)=C2)=O)C=CC(N5C=CC=N5)=C1	enhances sperm motility	own	enzyme	PDE	NA	NA	human	sperm	motility	enhancing	NA	NA	NA	46848915	CHEMBL3989972
[truncated: 1,269 more rows]
